# Supplementary material for: Co-modulation of Liver Genes and Intestinal Microbiome of Largemouth Bass Larvae (Micropterus salmoides) During Weaning
Source: Front Microbiol. 2020 Jun 17;11:1332. doi: 10.3389/fmicb.2020.01332 (PMC7311569; doi:10.3389/fmicb.2020.01332)
Supplement: DATA SHEET S1 — The list of differentially expressed genes. [file Data_Sheet_1.xls]

gene_id	unigene_length	fpkm_pre_1	fpkm_pre_2	fpkm_pre_3	fpkm_mid_3	fpkm_mid_1	fpkm_mid_2	fpkm_post_1	fpkm_post_2	fpkm_post_3	desc_kegg	desc_nt	desc_nr	desc_pfam	desc_kog	desc_swissprot	desc_go
the genes of pre-weaning stage highest expressed among three weaning stages
CL213.Contig4_All	2485	172.61	202.98	187.52	104.02	105.61	109.34	101.93	82.08	90.82	K06051//delta+ko01522//Endocrine resistance+ko04658//Th1 and Th2 cell differentiation+ko05200//Pathways in cancer+ko05224//Breast cancer+ko04330//Notch signaling pathway	XM_018687151.1 PREDICTED: Lates calcarifer delta like canonical Notch ligand 3 (dll3), mRNA	PREDICTED: delta-like protein 3 [Lates calcarifer]	Delta serrate ligand	[T] KOG1217 Fibrillins and related proteins containing Ca2+-binding EGF-like domains	Delta-like protein B OS=Danio rerio GN=dlb PE=1 SV=1	NA
Unigene2856_All	1934	3187.78	2681.08	2887.17	1664.16	1710.55	1716.48	1476.22	1343.62	1368.8	NA	XM_018686377.1 PREDICTED: Lates calcarifer uncharacterized LOC108889753 (LOC108889753), mRNA	PREDICTED: uncharacterized protein LOC108889753 [Lates calcarifer]	Protein of unknown function (DUF4446)	NA	NA	NA
Unigene13560_All	2259	6.26	10.52	0.14	0.57	0.53	0.11	0.05	0.05	0.01	K07610//desmin+ko05414//Dilated cardiomyopathy (DCM)+ko05410//Hypertrophic cardiomyopathy (HCM)+ko05412//Arrhythmogenic right ventricular cardiomyopathy (ARVC)	XM_010742990.2 PREDICTED: Larimichthys crocea desmin (LOC104928646), mRNA	desmin-like [Acanthochromis polyacanthus] >XP_022043117.1 desmin-like [Acanthochromis polyacanthus]	Intermediate filament protein	[NZ] LSE0589 H Desmin	Desmin OS=Canis lupus familiaris GN=DES PE=3 SV=3	GO:0005198//structural molecule activity;GO:0005882//intermediate filament
CL104.Contig1_All	3554	557.71	473.62	407.5	222.64	259.71	213.38	166.02	138.43	158.99	K12866//WW domain-binding protein 11+ko03040//Spliceosome	XM_010795198.1 PREDICTED: Notothenia coriiceps chromosome unknown open reading frame, human C6orf58 (LOC104966070), mRNA	PREDICTED: protein LEG1 homolog [Lates calcarifer]	Mouse protein of unknown function (DUF781)	[S] KOG4672 Uncharacterized conserved low complexity protein	Protein LEG1 homolog OS=Oncorhynchus mykiss GN=leg1 PE=2 SV=1	NA
Unigene11208_All	3274	122.05	117.23	88.55	39.36	47.5	55.69	27.98	15.12	20.4	K00315//dimethylglycine dehydrogenase [EC:1.5.8.4]+ko00260//Glycine, serine and threonine metabolism+ko01100//Metabolic pathways	KX171013.1 Sciaenops ocellatus dimethylglycine dehydrogenase (DmgDh) mRNA, complete cds	PREDICTED: LOW QUALITY PROTEIN: dimethylglycine dehydrogenase, mitochondrial [Lates calcarifer]	Aminomethyltransferase folate-binding domain	[E] KOG2844 Dimethylglycine dehydrogenase precursor	Dimethylglycine dehydrogenase, mitochondrial OS=Rattus norvegicus GN=Dmgdh PE=1 SV=1	NA
CL2216.Contig1_All	2040	3.43	8.71	36.09	0.52	2.15	0.49	1.28	0.57	3.19	K08760//apolipoprotein A-IV+ko04979//Cholesterol metabolism+ko04975//Fat digestion and absorption+ko04977//Vitamin digestion and absorption	XM_010729632.2 PREDICTED: Larimichthys crocea uncharacterized LOC104918020 (LOC104918020), mRNA	PREDICTED: uncharacterized protein LOC108886407 [Lates calcarifer]	Apolipoprotein A1/A4/E domain	NA	Apolipoprotein A-IV OS=Bos taurus GN=APOA4 PE=2 SV=1	NA
Unigene4645_All	1657	37.07	52.72	41.45	21.2	15.32	20.15	23.76	22.71	22	NA	XM_018690493.1 PREDICTED: Lates calcarifer saxitoxin and tetrodotoxin-binding protein 2-like (LOC108892775), mRNA	PREDICTED: saxitoxin and tetrodotoxin-binding protein 2-like [Lates calcarifer]	Transthyretin-like family	NA	Saxitoxin and tetrodotoxin-binding protein 1 OS=Takifugu pardalis GN=psbp1 PE=1 SV=2	NA
CL3356.Contig7_All	2780	113.69	125.98	141.42	56.84	47.75	50.34	84.18	68.11	86.47	NA	XM_018690493.1 PREDICTED: Lates calcarifer saxitoxin and tetrodotoxin-binding protein 2-like (LOC108892775), mRNA	PREDICTED: saxitoxin and tetrodotoxin-binding protein 2-like [Lates calcarifer]	NA	NA	Saxitoxin and tetrodotoxin-binding protein 1 OS=Takifugu pardalis GN=psbp1 PE=1 SV=2	NA
CL78.Contig4_All	2036	510.85	349.91	462.95	125.74	176.84	152.64	100.54	154.69	130.9	K17308//alpha-1-acid glycoprotein 1	XM_020625483.1 PREDICTED: Monopterus albus uncharacterized LOC109974962 (LOC109974962), mRNA	PREDICTED: uncharacterized protein LOC108873551 [Lates calcarifer] >XP_018517321.1 PREDICTED: uncharacterized protein LOC108873551 [Lates calcarifer]	ApoM domain	NA	NA	NA
CL271.Contig6_All	1629	94.48	254.29	124.24	14.18	9.72	11.22	9.36	7.49	9.07	K00544//betaine-homocysteine S-methyltransferase [EC:2.1.1.5]+ko00260//Glycine, serine and threonine metabolism+ko01100//Metabolic pathways+ko00270//Cysteine and methionine metabolism	XM_018674294.1 PREDICTED: Lates calcarifer betaine--homocysteine S-methyltransferase 1 (LOC108882056), transcript variant X1, mRNA	PREDICTED: betaine--homocysteine S-methyltransferase 1 isoform X1 [Lates calcarifer]	Homocysteine S-methyltransferase	[E] KOG1579 Homocysteine S-methyltransferase	Betaine--homocysteine S-methyltransferase 1 OS=Danio rerio GN=bhmt PE=2 SV=1	NA
CL2216.Contig3_All	2216	15.57	22.36	36.06	3.99	3.63	1.01	2.01	3.14	2.55	K08760//apolipoprotein A-IV+ko04979//Cholesterol metabolism+ko04975//Fat digestion and absorption+ko04977//Vitamin digestion and absorption	XM_010729632.2 PREDICTED: Larimichthys crocea uncharacterized LOC104918020 (LOC104918020), mRNA	PREDICTED: uncharacterized protein LOC108886407 [Lates calcarifer]	Apolipoprotein A1/A4/E domain	NA	Apolipoprotein A-IV OS=Bos taurus GN=APOA4 PE=2 SV=1	NA
Unigene4040_All	535	216.61	283.79	337.23	148.89	142.02	121.34	153.69	127.5	125.42	K17308//alpha-1-acid glycoprotein 1	XM_018690498.1 PREDICTED: Lates calcarifer saxitoxin and tetrodotoxin-binding protein 1-like (LOC108892779), mRNA	PREDICTED: saxitoxin and tetrodotoxin-binding protein 2-like [Lates calcarifer]	NA	NA	Saxitoxin and tetrodotoxin-binding protein 1 OS=Takifugu pardalis GN=psbp1 PE=1 SV=2	NA
CL2956.Contig12_All	1684	82.78	67.72	75.98	7.34	23.98	17.77	48.13	39.91	34.83	K03905//fibrinogen gamma chain+ko04610//Complement and coagulation cascades+ko04611//Platelet activation+ko05150//Staphylococcus aureus infection	XM_010794757.1 PREDICTED: Notothenia coriiceps fibrinogen gamma chain (fgg), mRNA	PREDICTED: fibrinogen gamma chain-like isoform X1 [Lates calcarifer]	Fibrinogen beta and gamma chains, C-terminal globular domain	[R] KOG2579 Ficolin and related extracellular proteins	Fibrinogen gamma chain OS=Xenopus laevis GN=fgg PE=2 SV=1	NA
Unigene2485_All	2557	5.79	9.74	16.11	1.57	1.53	1.69	0.71	0.45	1.02	NA	XM_018670754.1 PREDICTED: Lates calcarifer TBC1 domain family member 20-like (LOC108879473), mRNA	NA	NA	NA	NA	NA
CL3386.Contig4_All	1628	42.11	56.2	38.9	15.05	12.43	23.54	0.76	6.01	2.21	NA	XR_001808476.1 PREDICTED: Kryptolebias marmoratus uncharacterized LOC108232861 (LOC108232861), ncRNA	Protein translocase subunit SecA [Larimichthys crocea]	Hemopexin	NA	NA	NA
CL967.Contig1_All	2267	33.57	32.12	39.27	9.76	11.34	9.18	14.45	12.78	11.59	K15103//solute carrier family 25 (mitochondrial uncoupling protein), member 8/9	EU719622.1 Siniperca chuatsi mitochondrial uncoupling protein 2 mRNA, complete cds; nuclear gene for mitochondrial product	mitochondrial uncoupling protein 2 [Siniperca chuatsi] >ACJ05609.1 mitochondrial uncoupling protein 2 [Siniperca chuatsi]	Mitochondrial carrier protein	[C] KOG0753 Mitochondrial fatty acid anion carrier protein/Uncoupling protein	Mitochondrial uncoupling protein 2 OS=Cyprinus carpio GN=ucp2 PE=2 SV=1	GO:0016021//integral component of membrane;GO:0031966//mitochondrial membrane;GO:0006839//mitochondrial transport
CL807.Contig5_All	1951	249.39	346.7	371.28	142.62	113.93	172.06	183.05	112.2	138.68	K03990//complement component 3+ko04145//Phagosome+ko05134//Legionellosis+ko05133//Pertussis+ko05322//Systemic lupus erythematosus+ko04610//Complement and coagulation cascades+ko05142//Chagas disease (American trypanosomiasis)+ko05140//Leishmaniasis+ko05203//Viral carcinogenesis+ko05150//Staphylococcus aureus infection+ko05152//Tuberculosis+ko05167//Kaposi's sarcoma-associated herpesvirus infectio…	XM_019269979.1 PREDICTED: Larimichthys crocea complement C3-like (LOC104938979), transcript variant X2, mRNA	PREDICTED: complement C3-like [Stegastes partitus]	A-macroglobulin receptor	[O] KOG1366 Alpha-macroglobulin	Complement C3 OS=Cavia porcellus GN=C3 PE=1 SV=2	NA
CL268.Contig49_All	1513	84.76	137.81	110.81	52.91	53.47	52.84	71.75	56.57	70.25	K00463//indoleamine 2,3-dioxygenase [EC:1.13.11.52]+ko05143//African trypanosomiasis+ko00380//Tryptophan metabolism+ko01100//Metabolic pathways	XM_010746092.2 PREDICTED: Larimichthys crocea indoleamine 2,3-dioxygenase 2 (LOC104931154), mRNA	PREDICTED: indoleamine 2,3-dioxygenase 2 [Larimichthys crocea] >KKF14985.1 Indoleamine 2,3-dioxygenase 2 [Larimichthys crocea]	Indoleamine 2,3-dioxygenase	NA	Indoleamine 2,3-dioxygenase 2 OS=Mus musculus GN=Ido2 PE=1 SV=3	NA
Unigene2064_All	1016	22.66	42.4	52.53	2.89	2.46	0.83	3.74	4.61	1.24	K03909//tissue factor pathway inhibitor+ko04610//Complement and coagulation cascades	FJ800041.1 Perca flavescens Kunitz-like protease inhibitor mRNA, complete cds	LOW QUALITY PROTEIN: carboxypeptidase inhibitor SmCI-like [Labrus bergylta]	Kunitz/Bovine pancreatic trypsin inhibitor domain	[O] KOG4295 Serine proteinase inhibitor (KU family)	Kunitz-type serine protease inhibitor bitisilin-3 (Fragment) OS=Bitis gabonica PE=2 SV=1	NA
Unigene4666_All	2463	436.3	604.03	610.88	194.53	187.83	211.18	162.26	145.96	166.6	K17308//alpha-1-acid glycoprotein 1	XM_019274068.1 PREDICTED: Larimichthys crocea uncharacterized LOC104940066 (LOC104940066), mRNA	hypothetical protein, partial [Epinephelus bruneus]	NA	NA	NA	NA
CL125.Contig3_All	574	461.51	296.84	224.18	27.78	3.12	5.35	6.97	4.48	9.13	K13825//hemoglobin subunit epsilon	GU982530.1 Epinephelus coioides hemoglobin subunit beta-2 mRNA, complete cds	MN-Beta2 [Dicentrarchus labrax] >ASF87053.1 MN-hemoglobin beta 2, partial [Dicentrarchus labrax]	Globin	[C] KOG3378 Globins and related hemoproteins	Hemoglobin subunit beta-2 OS=Anarhichas minor GN=hbb2 PE=1 SV=1	NA
Unigene1745_All	895	767.2	1185.04	1054.83	277.68	284.76	396.81	368.49	254.87	298.9	K17308//alpha-1-acid glycoprotein 1	HQ206606.1 Perca flavescens clone Pf_9236 tributyltin binding protein type 1 (TBT-bp1) mRNA, partial cds	PREDICTED: uncharacterized protein LOC102295241 [Haplochromis burtoni]	NA	NA	NA	NA
Unigene7836_All	1489	6.24	11.3	6.81	1.73	1.49	1.16	1.07	0.47	0.85	K00544//betaine-homocysteine S-methyltransferase [EC:2.1.1.5]+ko00260//Glycine, serine and threonine metabolism+ko01100//Metabolic pathways+ko00270//Cysteine and methionine metabolism	XM_018694275.1 PREDICTED: Lates calcarifer betaine--homocysteine S-methyltransferase 1-like (LOC108895445), mRNA	PREDICTED: betaine--homocysteine S-methyltransferase 1-like [Lates calcarifer]	Homocysteine S-methyltransferase	[E] KOG1579 Homocysteine S-methyltransferase	Betaine--homocysteine S-methyltransferase 1 OS=Danio rerio GN=bhmt PE=2 SV=1	NA
CL69.Contig6_All	3200	25.91	29.2	24.84	9.8	10.72	9	8.54	6	8.54	K00657//diamine N-acetyltransferase [EC:2.3.1.57]+ko04216//Ferroptosis+ko00330//Arginine and proline metabolism+ko01100//Metabolic pathways	XM_018691737.1 PREDICTED: Lates calcarifer diamine acetyltransferase 1-like (LOC108893583), mRNA	PREDICTED: diamine acetyltransferase 1-like [Lates calcarifer]	Acetyltransferase (GNAT) family	[E] KOG3216 Diamine acetyltransferase	Diamine acetyltransferase 1 OS=Gallus gallus GN=SAT1 PE=2 SV=1	NA
CL3402.Contig16_All	2354	63.1	187.6	213.89	50.47	19.52	33.1	31.72	32.16	55.88	K00757//uridine phosphorylase [EC:2.4.2.3]+ko00983//Drug metabolism - other enzymes+ko00240//Pyrimidine metabolism+ko01100//Metabolic pathways	XM_010732227.2 PREDICTED: Larimichthys crocea uridine phosphorylase 2 (upp2), mRNA	PREDICTED: uridine phosphorylase 2 isoform X2 [Lates calcarifer]	Phosphorylase superfamily	[F] KOG3728 Uridine phosphorylase	Uridine phosphorylase 2 OS=Mus musculus GN=Upp2 PE=2 SV=1	NA
CL284.Contig11_All	2154	18.93	217.96	197.88	11.97	2.82	3.75	5.55	17.59	10.75	K07436//vitamin D3 24-hydroxylase [EC:1.14.15.16]+ko00100//Steroid biosynthesis+ko05206//MicroRNAs in cancer+ko01100//Metabolic pathways+ko04928//Parathyroid hormone synthesis, secretion and action	XM_010751211.2 PREDICTED: Larimichthys crocea 1,25-dihydroxyvitamin D(3) 24-hydroxylase, mitochondrial (LOC104935382), mRNA	PREDICTED: 1,25-dihydroxyvitamin D(3) 24-hydroxylase, mitochondrial [Larimichthys crocea]	Cytochrome P450	[Q] KOG0159 Cytochrome P450 CYP11/CYP12/CYP24/CYP27 subfamilies	1,25-dihydroxyvitamin D(3) 24-hydroxylase, mitochondrial OS=Homo sapiens GN=CYP24A1 PE=1 SV=2	GO:0016705//oxidoreductase activity, acting on paired donors, with incorporation or reduction of molecular oxygen;GO:0020037//heme binding;GO:0005506//iron ion binding;GO:0004497//monooxygenase activity
CL104.Contig7_All	3201	80	56.51	74.02	37.04	31.48	37.11	40.12	31.95	26.34	NA	XM_010795198.1 PREDICTED: Notothenia coriiceps chromosome unknown open reading frame, human C6orf58 (LOC104966070), mRNA	PREDICTED: UPF0762 protein C6orf58 homolog [Notothenia coriiceps]	Mouse protein of unknown function (DUF781)	NA	Protein LEG1 homolog OS=Oncorhynchus mykiss GN=leg1 PE=2 SV=1	NA
CL2956.Contig28_All	2257	31.06	31.16	27.81	3.73	4.93	4.83	15.78	13.38	10.02	K03905//fibrinogen gamma chain+ko04610//Complement and coagulation cascades+ko04611//Platelet activation+ko05150//Staphylococcus aureus infection	XM_010794757.1 PREDICTED: Notothenia coriiceps fibrinogen gamma chain (fgg), mRNA	fibrinogen gamma chain [Acanthochromis polyacanthus]	Fibrinogen beta and gamma chains, C-terminal globular domain	[R] KOG2579 Ficolin and related extracellular proteins	Fibrinogen gamma chain OS=Rattus norvegicus GN=Fgg PE=1 SV=3	NA
CL96.Contig33_All	2588	28.26	34.65	33.47	10.05	19	9.96	4.65	5.97	5.36	K01330//complement component 1, r subcomponent [EC:3.4.21.41]+ko04145//Phagosome+ko05133//Pertussis+ko05322//Systemic lupus erythematosus+ko04610//Complement and coagulation cascades+ko05150//Staphylococcus aureus infection	XM_019261250.1 PREDICTED: Larimichthys crocea complement C1r-B subcomponent-like (LOC104932556), mRNA	PREDICTED: LOW QUALITY PROTEIN: complement C1r-B subcomponent-like [Larimichthys crocea]	Trypsin	[E] KOG3627 Trypsin	Complement C1r subcomponent OS=Homo sapiens GN=C1R PE=1 SV=2	NA
Unigene2074_All	1956	8.26	9.14	3.03	0.48	0.97	0.15	0	0	0.06	K17854//cytochrome P450 family 2 subfamily K	XM_019254010.1 PREDICTED: Larimichthys crocea cytochrome P450 2K1-like (LOC104925694), mRNA	PREDICTED: cytochrome P450 2K1-like [Lates calcarifer]	Cytochrome P450	[Q] KOG0156 Cytochrome P450 CYP2 subfamily	Cytochrome P450 2K1 OS=Oncorhynchus mykiss GN=cyp2k1 PE=2 SV=1	NA
Unigene4847_All	8678	6.51	14.14	13.15	0.52	0.82	3.17	3.51	0.36	1.4	K22656//immunoglobulin superfamily member 9B;K06065//nuclear receptor co-repressor 2+ko04330//Notch signaling pathway+ko05169//Epstein-Barr virus infection;K06634//cyclin H+ko03420//Nucleotide excision repair+ko03022//Basal transcription factors+ko04110//Cell cycle	XM_018666287.1 PREDICTED: Lates calcarifer uncharacterized LOC108876640 (LOC108876640), mRNA	PREDICTED: uncharacterized protein LOC108876640 [Lates calcarifer]	RNase H	[R] KOG0017 FOG: Transposon-encoded proteins with TYA, reverse transcriptase, integrase domains in various combinations	Retrovirus-related Pol polyprotein from transposon gypsy OS=Drosophila melanogaster GN=pol PE=3 SV=1	NA
CL1918.Contig5_All	3080	30.93	23.91	30.97	13.98	5.9	11.61	2.37	3.95	6.06	K05718//integrin alpha L+ko05416//Viral myocarditis+ko04810//Regulation of actin cytoskeleton+ko04514//Cell adhesion molecules (CAMs)+ko04650//Natural killer cell mediated cytotoxicity+ko05144//Malaria+ko05323//Rheumatoid arthritis+ko04670//Leukocyte transendothelial migration+ko04015//Rap1 signaling pathway+ko05150//Staphylococcus aureus infection+ko05166//HTLV-I infection+ko05169//Epstein-Barr …	XM_018678482.1 PREDICTED: Lates calcarifer integrin alpha-L-like (LOC108884542), mRNA	PREDICTED: integrin alpha-L isoform X3 [Oreochromis niloticus]	von Willebrand factor type A domain	[W] KOG3637 Vitronectin receptor, alpha subunit	Integrin alpha-M OS=Homo sapiens GN=ITGAM PE=1 SV=2	NA
CL195.Contig5_All	2527	11.75	19.05	34.14	6.87	6.23	5.8	1.94	2.99	2.95	K01425//glutaminase [EC:3.5.1.2]+ko04724//Glutamatergic synapse+ko04727//GABAergic synapse+ko00250//Alanine, aspartate and glutamate metabolism+ko00471//D-Glutamine and D-glutamate metabolism+ko05206//MicroRNAs in cancer+ko00220//Arginine biosynthesis+ko05230//Central carbon metabolism in cancer+ko04964//Proximal tubule bicarbonate reclamation+ko01100//Metabolic pathways	XM_019276109.1 PREDICTED: Larimichthys crocea glutaminase 2 (gls2), mRNA	PREDICTED: LOW QUALITY PROTEIN: glutaminase kidney isoform, mitochondrial-like [Lates calcarifer]	Glutaminase	[E] KOG0506 Glutaminase (contains ankyrin repeat)	Glutaminase kidney isoform, mitochondrial OS=Mus musculus GN=Gls PE=1 SV=1	NA
Unigene4030_All	1683	167.16	185.46	237.56	44.34	48.05	38.79	32.04	35.57	40.73	NA	LN596710.1 Cyprinus carpio genome assembly common carp genome ,scaffold 000029050	PREDICTED: uncharacterized protein LOC108889753 [Lates calcarifer]	Protein of unknown function (DUF3153)	NA	NA	NA
CL3419.Contig35_All	3656	109.83	111.85	116.56	54.13	59.36	58.11	37.62	30.53	37.05	K00457//4-hydroxyphenylpyruvate dioxygenase [EC:1.13.11.27]+ko00360//Phenylalanine metabolism+ko00130//Ubiquinone and other terpenoid-quinone biosynthesis+ko00350//Tyrosine metabolism+ko01100//Metabolic pathways	XM_019274936.1 PREDICTED: Larimichthys crocea 4-hydroxyphenylpyruvate dioxygenase (LOC109142170), mRNA	4-hydroxyphenylpyruvate dioxygenase [Monopterus albus]	Glyoxalase/Bleomycin resistance protein/Dioxygenase superfamily	[E] KOG0638 4-hydroxyphenylpyruvate dioxygenase	4-hydroxyphenylpyruvate dioxygenase OS=Danio rerio GN=hpd PE=2 SV=1	NA
Unigene9561_All	1865	22.86	34.1	35.56	13.68	10.58	10.82	6.57	8.87	10	K01476//arginase [EC:3.5.3.1]+ko00330//Arginine and proline metabolism+ko01230//Biosynthesis of amino acids+ko05146//Amoebiasis+ko00220//Arginine biosynthesis+ko01100//Metabolic pathways	XM_008293260.1 PREDICTED: Stegastes partitus arginase 2 (arg2), mRNA	PREDICTED: arginase-2, mitochondrial [Lates calcarifer]	Arginase family	[E] KOG2965 Arginase	Arginase, non-hepatic 2 OS=Xenopus laevis GN=arg2-b PE=2 SV=1	NA
CL1815.Contig1_All	2086	7.52	7.85	6.56	2	0.38	1.06	0.91	1.23	1.9	K10138//insulin-like growth factor-binding protein 3+ko04218//Cellular senescence+ko05202//Transcriptional misregulation in cancer+ko04115//p53 signaling pathway	XM_010743822.2 PREDICTED: Larimichthys crocea insulin-like growth factor-binding protein 1 (LOC104929331), mRNA	insulin-like growth factor-binding protein 1 [Labrus bergylta]	Thyroglobulin type-1 repeat	[T] LSE2684 H Insulin-like growth factor binding protein	Insulin-like growth factor-binding protein 1 OS=Mus musculus GN=Igfbp1 PE=2 SV=2	NA
CL3181.Contig2_All	861	44.98	52.11	49.03	19.77	9.91	12.99	23.43	24.31	14.95	K13072//C-C motif chemokine 25+ko04672//Intestinal immune network for IgA production+ko04062//Chemokine signaling pathway+ko04060//Cytokine-cytokine receptor interaction	GU988662.1 Epinephelus coioides chemokine CC-like protein mRNA, complete cds	chemokine CC-like protein, partial [Epinephelus bruneus]	Small cytokines (intecrine/chemokine), interleukin-8 like	NA	C-C motif chemokine 21 OS=Macaca mulatta GN=CCL21 PE=2 SV=1	NA
Unigene3643_All	2035	7.76	9.35	13.32	0	0	0	0.02	0.03	0	K17854//cytochrome P450 family 2 subfamily K	XM_019254010.1 PREDICTED: Larimichthys crocea cytochrome P450 2K1-like (LOC104925694), mRNA	PREDICTED: cytochrome P450 2K1-like [Lates calcarifer]	Cytochrome P450	[Q] KOG0156 Cytochrome P450 CYP2 subfamily	Cytochrome P450 2K1 OS=Oncorhynchus mykiss GN=cyp2k1 PE=2 SV=1	NA
CL402.Contig12_All	1430	1843.97	2694.52	1987.84	1065.96	1061.51	1386.67	810.88	606.04	818.25	K01623//fructose-bisphosphate aldolase, class I [EC:4.1.2.13]+ko01200//Carbon metabolism+ko00010//Glycolysis / Gluconeogenesis+ko01230//Biosynthesis of amino acids+ko00051//Fructose and mannose metabolism+ko00030//Pentose phosphate pathway+ko01100//Metabolic pathways	XM_008293148.1 PREDICTED: Stegastes partitus aldolase B, fructose-bisphosphate (aldob), mRNA	fructose-bisphosphate aldolase B [Labrus bergylta]	Fructose-bisphosphate aldolase class-I	[G] KOG1557 Fructose-biphosphate aldolase	Fructose-bisphosphate aldolase B OS=Sparus aurata GN=aldob PE=2 SV=2	GO:0004332//fructose-bisphosphate aldolase activity;GO:0006096//glycolytic process
CL2714.Contig1_All	3818	24.77	46.2	36.54	2.53	2.5	3.03	0.77	0.83	0.83	K17505//protein phosphatase 1K [EC:3.1.3.16]	XM_019257783.1 PREDICTED: Larimichthys crocea protein phosphatase 1K, mitochondrial (LOC104932263), mRNA	Protein phosphatase 1K, mitochondrial [Larimichthys crocea]	Protein phosphatase 2C	[T] KOG0698 Serine/threonine protein phosphatase	Protein phosphatase 1K, mitochondrial OS=Xenopus laevis GN=ppm1k PE=2 SV=1	GO:0046872//metal ion binding;GO:0004722//protein serine/threonine phosphatase activity
CL271.Contig3_All	1542	52.39	71.54	24.82	4.07	3.74	5.74	2.21	1.58	4.65	K00544//betaine-homocysteine S-methyltransferase [EC:2.1.1.5]+ko00260//Glycine, serine and threonine metabolism+ko01100//Metabolic pathways+ko00270//Cysteine and methionine metabolism	KX171011.1 Sciaenops ocellatus betaine homocysteine methyltransferase (BHMT) mRNA, complete cds	betaine--homocysteine S-methyltransferase 1-like [Labrus bergylta]	Homocysteine S-methyltransferase	[E] KOG1579 Homocysteine S-methyltransferase	Betaine--homocysteine S-methyltransferase 1 OS=Danio rerio GN=bhmt PE=2 SV=1	NA
CL894.Contig6_All	3273	2247.21	2010.57	1999.17	608.82	773.05	579.49	38.63	23.69	58.28	K18744//caprin-2;K19470//complement C1q tumor necrosis factor-related protein 6	XM_018674060.1 PREDICTED: Lates calcarifer uncharacterized LOC108881863 (LOC108881863), mRNA	PREDICTED: uncharacterized protein LOC108881863 [Lates calcarifer]	C1q domain	[R] LSE3568 H Complement-c1q tumor necrosis factor-related protein/Adipocyte-specific secretory protein, and related proteins	Complement C1q-like protein 2 OS=Homo sapiens GN=C1QL2 PE=2 SV=2	NA
Unigene4896_All	1929	455.56	592.03	795.35	150.06	159.85	143	84.16	113.34	90.51	NA	XM_018686377.1 PREDICTED: Lates calcarifer uncharacterized LOC108889753 (LOC108889753), mRNA	PREDICTED: uncharacterized protein LOC108889753 [Lates calcarifer]	Rv0623-like transcription factor	NA	NA	NA
CL1827.Contig1_All	2828	572.86	334.89	578.28	285.52	215.25	249.9	245.77	230.56	151.83	K14713//solute carrier family 39 (zinc transporter), member 7;K14716//solute carrier family 39 (zinc transporter), member 10	XM_010768670.1 PREDICTED: Notothenia coriiceps selenoprotein P, plasma, 1 (sepp1), mRNA	PREDICTED: selenoprotein P [Paralichthys olivaceus] >XP_019958276.1 PREDICTED: selenoprotein P [Paralichthys olivaceus]	Selenoprotein P, N terminal region	[B] KOG1973 Chromatin remodeling protein, contains PHD Zn-finger	Selenoprotein Pa OS=Danio rerio GN=sepp1a PE=1 SV=3	NA
CL1055.Contig3_All	1710	95.6	88.54	74.13	46.64	34.58	47.28	16.14	18.4	21.7	K03231//elongation factor 1-alpha+ko05134//Legionellosis+ko03013//RNA transport	XM_018699039.1 PREDICTED: Lates calcarifer elongation factor 1-alpha (LOC108898906), mRNA	elongation factor 1 alpha isoform 2 [Solea senegalensis]	Elongation factor Tu GTP binding domain	[J] KOG0052 Translation elongation factor EF-1 alpha/Tu	Elongation factor 1-alpha OS=Danio rerio GN=eef1a PE=2 SV=1	NA
CL734.Contig2_All	2004	185.15	210.25	211.29	116.05	107.62	124.8	118	107.17	133.1	K09584//protein disulfide-isomerase A6 [EC:5.3.4.1]+ko04141//Protein processing in endoplasmic reticulum	XM_003458228.4 PREDICTED: Oreochromis niloticus protein disulfide isomerase family A member 6 (pdia6), mRNA	PREDICTED: protein disulfide-isomerase A6 isoform X1 [Lates calcarifer]	Thioredoxin	[O] KOG0191 Thioredoxin/protein disulfide isomerase	Protein disulfide-isomerase A6 OS=Rattus norvegicus GN=Pdia6 PE=1 SV=2	GO:0016853//isomerase activity;GO:0005623//cell;GO:0045454//cell redox homeostasis
CL574.Contig18_All	1232	67.51	55.28	79.89	45.26	23.16	20.81	42.91	39.35	21.89	K00522//ferritin heavy chain [EC:1.16.3.2]+ko04216//Ferroptosis+ko04217//Necroptosis+ko04978//Mineral absorption	AY909464.1 Siniperca chuatsi clone C132 ferritin middle subunit mRNA, partial cds	PREDICTED: ferritin, middle subunit [Kryptolebias marmoratus]	Ferritin-like domain	[P] KOG2332 Ferritin	Ferritin, middle subunit OS=Salmo salar PE=2 SV=1	NA
CL77.Contig26_All	2963	92.48	81.95	96.92	36.83	36.67	48.11	58.06	49.98	56.42	K16835//cholesteryl ester transfer protein+ko04979//Cholesterol metabolism	XM_018704172.1 PREDICTED: Lates calcarifer cholesteryl ester transfer protein (cetp), mRNA	PREDICTED: cholesteryl ester transfer protein [Lates calcarifer]	LBP / BPI / CETP family, N-terminal domain	[V] KOG4160 BPI/LBP/CETP family protein	Cholesteryl ester transfer protein (Fragment) OS=Oryctolagus cuniculus GN=CETP PE=2 SV=1	NA
Unigene3519_All	2378	168.54	64.43	158.59	15.92	21.57	24.29	10.08	6.22	9.55	NA	XM_018686377.1 PREDICTED: Lates calcarifer uncharacterized LOC108889753 (LOC108889753), mRNA	PREDICTED: uncharacterized protein LOC108889753 [Lates calcarifer]	Protein of unknown function (DUF4446)	NA	NA	NA
Unigene7562_All	537	970.12	631.34	552.24	21.32	14.94	19.4	31.32	19.69	47.46	K13826//hemoglobin subunit zeta	EU588586.1 Lateolabrax japonicus head-kidney alpha-type globin mRNA, complete cds	MN-Hbalpha3 [Dicentrarchus labrax] >ASF87049.1 MN-hemoglobin alpha 3, partial [Dicentrarchus labrax] >ASF87051.1 MN-hemoglobin alpha 5, partial [Dicentrarchus labrax]	Globin	[C] KOG3378 Globins and related hemoproteins	Hemoglobin embryonic subunit alpha OS=Oryzias latipes PE=2 SV=3	GO:0020037//heme binding;GO:0005506//iron ion binding;GO:0005344//oxygen carrier activity;GO:0019825//oxygen binding;GO:0005833//hemoglobin complex
CL2703.Contig2_All	841	375.44	579.01	584.65	194.36	270.57	233.15	207.23	53.32	108.95	K16143//C-reactive protein	EU719617.1 Siniperca chuatsi pentraxin mRNA, complete cds	pentraxin [Siniperca chuatsi]	Pentaxin family	[T] LSE2762 H Neuronal pentraxin receptor	Pentraxin fusion protein OS=Xenopus laevis GN=pxn1 PE=2 SV=1	NA
CL83.Contig61_All	1737	45.82	49.61	47.07	24.43	17.91	21.19	17.54	11.75	24.12	K08726//soluble epoxide hydrolase / lipid-phosphate phosphatase [EC:3.3.2.10 3.1.3.76]+ko04146//Peroxisome+ko00590//Arachidonic acid metabolism+ko01100//Metabolic pathways	XM_019276786.1 PREDICTED: Larimichthys crocea epoxide hydrolase 2 (ephx2), transcript variant X1, mRNA	PREDICTED: bifunctional epoxide hydrolase 2 isoform X1 [Larimichthys crocea]	alpha/beta hydrolase fold	[I] KOG4178 Soluble epoxide hydrolase	Bifunctional epoxide hydrolase 2 OS=Homo sapiens GN=EPHX2 PE=1 SV=2	NA
Unigene10775_All	3534	10.75	12.47	24.16	3.88	3.5	2.23	1.41	1.9	1.54	K16938//septin 3/9/12+ko05100//Bacterial invasion of epithelial cells	XM_018665071.1 PREDICTED: Lates calcarifer septin 3 (sept3), transcript variant X2, mRNA	PREDICTED: neuronal-specific septin-3 isoform X2 [Stegastes partitus]	Septin	[DTZ] KOG1547 Septin CDC10 and related P-loop GTPases	Neuronal-specific septin-3 OS=Danio rerio GN=sept3 PE=2 SV=1	NA
Unigene343_All	1776	5238.98	6013.4	4831.37	2569.09	2178.96	2695.38	1720.18	1846.42	1932.37	K18271//retinol-binding protein 4	KT937283.1 Epinephelus coioides retinol binding protein 4 (RBP4) mRNA, complete cds	PREDICTED: retinol-binding protein 4 [Notothenia coriiceps]	Lipocalin / cytosolic fatty-acid binding protein family	[R] LSE3237 H Lipocalin domain protein	Retinol-binding protein 4-A OS=Oncorhynchus mykiss GN=rbp4a PE=1 SV=2	NA
CL3447.Contig12_All	3622	1100.92	1314.71	1332.14	633.42	747.97	810.52	666.36	437.88	587.15	K01315//plasminogen [EC:3.4.21.7]+ko04610//Complement and coagulation cascades+ko04080//Neuroactive ligand-receptor interaction+ko05150//Staphylococcus aureus infection+ko05164//Influenza A	HQ332600.1 Epinephelus coioides plasminogen mRNA, complete cds	plasminogen [Epinephelus coioides]	Kringle domain	[O] LSE3587 H Plasminogen/Apolipoprotein (a)	Plasminogen OS=Mus musculus GN=Plg PE=1 SV=3	GO:0048771//tissue remodeling;GO:0042730//fibrinolysis;GO:0004252//serine-type endopeptidase activity;GO:0007596//blood coagulation;GO:0005576//extracellular region
CL1067.Contig3_All	3030	162.19	192.48	163.59	70.01	103.3	76.95	82.59	79.34	85.62	NA	XM_018694024.1 PREDICTED: Lates calcarifer alpha-2-HS-glycoprotein-like (LOC108895297), mRNA	PREDICTED: alpha-2-HS-glycoprotein-like [Larimichthys crocea] >KKF17566.1 Alpha-2-HS-glycoprotein [Larimichthys crocea]	Cystatin domain	NA	Fetuin-B OS=Mus musculus GN=Fetub PE=1 SV=1	GO:0004869//cysteine-type endopeptidase inhibitor activity
CL366.Contig9_All	1090	23.85	29.03	63.12	8.68	6.98	6.32	5.51	2.58	5.56	K01365//cathepsin L [EC:3.4.22.15]+ko04145//Phagosome+ko04140//Autophagy - animal+ko04142//Lysosome+ko04210//Apoptosis+ko05418//Fluid shear stress and atherosclerosis+ko04612//Antigen processing and presentation+ko05323//Rheumatoid arthritis+ko05205//Proteoglycans in cancer	GQ903767.1 Oplegnathus fasciatus cathepsin L mRNA, complete cds	cathepsin L-like cysteine protease [Epinephelus coioides]	Papain family cysteine protease	[O] KOG1543 Cysteine proteinase Cathepsin L	Cathepsin L1 (Fragments) OS=Gallus gallus GN=CTSL PE=1 SV=1	GO:0008234//cysteine-type peptidase activity
CL759.Contig7_All	1178	352.53	313.85	404.42	148.01	105.49	81.38	130.57	132.53	168.62	K08760//apolipoprotein A-IV+ko04979//Cholesterol metabolism+ko04975//Fat digestion and absorption+ko04977//Vitamin digestion and absorption	KX171009.1 Sciaenops ocellatus apolipoprotein A IV (APOA4) mRNA, complete cds	apolipoprotein A IV [Sciaenops ocellatus]	Apolipoprotein A1/A4/E domain	[W] KOG3544 Collagens (type IV and type XIII), and related proteins	Apolipoprotein A-IV (Fragment) OS=Papio anubis GN=APOA4 PE=2 SV=1	NA
CL3133.Contig2_All	2470	123.85	131.48	138.16	73.15	80.09	71.6	76.2	82.78	79.11	K00650//lecithin-cholesterol acyltransferase [EC:2.3.1.43]+ko04979//Cholesterol metabolism+ko00564//Glycerophospholipid metabolism	XM_018704074.1 PREDICTED: Lates calcarifer lecithin-cholesterol acyltransferase (lcat), mRNA	PREDICTED: phosphatidylcholine-sterol acyltransferase [Larimichthys crocea]	Lecithin:cholesterol acyltransferase	[I] KOG2369 Lecithin:cholesterol acyltransferase (LCAT)/Acyl-ceramide synthase	Phosphatidylcholine-sterol acyltransferase (Fragment) OS=Gallus gallus GN=LCAT PE=1 SV=1	GO:0006629//lipid metabolic process;GO:0008374//O-acyltransferase activity
CL366.Contig5_All	1195	34.74	41.07	91.53	15.77	12.36	10.67	8.03	5.28	7.38	K01365//cathepsin L [EC:3.4.22.15]+ko04145//Phagosome+ko04140//Autophagy - animal+ko04142//Lysosome+ko04210//Apoptosis+ko05418//Fluid shear stress and atherosclerosis+ko04612//Antigen processing and presentation+ko05323//Rheumatoid arthritis+ko05205//Proteoglycans in cancer	GQ903767.1 Oplegnathus fasciatus cathepsin L mRNA, complete cds	cathepsin L [Oplegnathus fasciatus]	Papain family cysteine protease	[O] KOG1543 Cysteine proteinase Cathepsin L	Cathepsin L1 OS=Bos taurus GN=CTSL PE=1 SV=3	NA
Unigene5791_All	751	139.35	154.96	86.11	59.83	62.99	55.42	37.02	40.86	43.92	K07205//eukaryotic translation initiation factor 4E binding protein 1+ko04211//Longevity regulating pathway+ko04218//Cellular senescence+ko01521//EGFR tyrosine kinase inhibitor resistance+ko04910//Insulin signaling pathway+ko03013//RNA transport+ko04152//AMPK signaling pathway+ko04151//PI3K-Akt signaling pathway+ko04150//mTOR signaling pathway+ko04012//ErbB signaling pathway+ko05221//Acute myeloi…	XM_018680663.1 PREDICTED: Lates calcarifer eukaryotic translation initiation factor 4E-binding protein 1-like (LOC108886048), mRNA	PREDICTED: eukaryotic translation initiation factor 4E-binding protein 2 [Larimichthys crocea] >KKF33573.1 Eukaryotic translation initiation factor 4E-binding protein 2 [Larimichthys crocea]	Eukaryotic translation initiation factor 4E binding protein (EIF4EBP)	[J] TWOG0554 Translation initiation factor 4E binding protein	Eukaryotic translation initiation factor 4E-binding protein 2 OS=Mus musculus GN=Eif4ebp2 PE=1 SV=1	NA
Unigene2086_All	1687	3.84	10.82	10.86	1.42	0.98	0.08	1.46	1.19	0.56	K15619//Kunitz-type protease inhibitor 1+ko05215//Prostate cancer+ko05202//Transcriptional misregulation in cancer;K03909//tissue factor pathway inhibitor+ko04610//Complement and coagulation cascades	FJ800041.1 Perca flavescens Kunitz-like protease inhibitor mRNA, complete cds	LOW QUALITY PROTEIN: carboxypeptidase inhibitor SmCI-like [Labrus bergylta]	NA	[O] KOG4295 Serine proteinase inhibitor (KU family)	Kunitz-type protease inhibitor 2 OS=Mus musculus GN=Spint2 PE=1 SV=1	GO:0004867//serine-type endopeptidase inhibitor activity;GO:0005576//extracellular region;GO:0036094//small molecule binding
CL172.Contig3_All	2929	3.37	12	10.31	0.7	0.42	0.72	0.04	0.11	0.13	K04079//molecular chaperone HtpG+ko04141//Protein processing in endoplasmic reticulum+ko04217//Necroptosis+ko04915//Estrogen signaling pathway+ko04914//Progesterone-mediated oocyte maturation+ko05418//Fluid shear stress and atherosclerosis+ko04657//IL-17 signaling pathway+ko04659//Th17 cell differentiation+ko05215//Prostate cancer+ko04612//Antigen processing and presentation+ko04621//NOD-like rec…	KM189830.1 Siniperca chuatsi heat shock protein 90alpha (HSP90alpha) mRNA, complete cds	PREDICTED: heat shock protein HSP 90-alpha [Lates calcarifer]	Hsp90 protein	[O] KOG0019 Molecular chaperone (HSP90 family)	Heat shock protein HSP 90-alpha OS=Sus scrofa GN=HSP90AA1 PE=2 SV=3	NA
CL2971.Contig2_All	1380	320.51	451.02	308.63	117.96	148.5	130.57	174.24	148.4	172.77	K00025//malate dehydrogenase [EC:1.1.1.37]+ko01200//Carbon metabolism+ko00020//Citrate cycle (TCA cycle)+ko00620//Pyruvate metabolism+ko04964//Proximal tubule bicarbonate reclamation+ko01100//Metabolic pathways+ko00270//Cysteine and methionine metabolism+ko00630//Glyoxylate and dicarboxylate metabolism	KP872930.1 Sander lucioperca microsatellite luc192 sequence	malate dehydrogenase, cytoplasmic isoform X2 [Acanthochromis polyacanthus]	lactate/malate dehydrogenase, alpha/beta C-terminal domain	[C] KOG1496 Malate dehydrogenase	Malate dehydrogenase, cytoplasmic OS=Gallus gallus GN=MDH1 PE=2 SV=1	NA
Unigene12896_All	1738	16.9	21.04	28.14	6.03	3	4.12	8.27	6	4.79	K14697//solute carrier family 30 (zinc transporter), member 10	XM_018672799.1 PREDICTED: Lates calcarifer protein yippee-like 3 (LOC108881029), mRNA	PREDICTED: protein yippee-like 3 isoform X1 [Salmo salar] >XP_014047786.1 PREDICTED: protein yippee-like 3 isoform X1 [Salmo salar] >XP_014047789.1 PREDICTED: protein yippee-like 3 isoform X1 [Salmo salar]	Yippee zinc-binding/DNA-binding /Mis18, centromere assembly	[R] KOG3399 Predicted Yippee-type zinc-binding protein	Protein yippee-like 3 OS=Oryzias latipes GN=ypel3 PE=3 SV=1	GO:0046872//metal ion binding;GO:0007420//brain development
CL3345.Contig1_All	339	6.29	12.45	9.34	1.48	1.27	1.17	4.19	0.57	1.72	K11108//RNA 3'-terminal phosphate cyclase-like protein+ko03008//Ribosome biogenesis in eukaryotes	XM_018670399.1 PREDICTED: Lates calcarifer RNA terminal phosphate cyclase like 1 (rcl1), transcript variant X3, mRNA	PREDICTED: RNA 3'-terminal phosphate cyclase-like protein isoform X1 [Lates calcarifer]	NA	[A] KOG3980 RNA 3'-terminal phosphate cyclase	RNA 3'-terminal phosphate cyclase-like protein OS=Bos taurus GN=RCL1 PE=2 SV=1	NA
CL2714.Contig3_All	627	11.26	24.29	6.73	1.02	1.22	1.69	0.39	0.46	0.67	NA	HQ640680.3 Micropterus salmoides growth hormone releasing hormone gene, complete cds	NA	NA	NA	NA	NA
CL77.Contig17_All	3222	25.24	21.85	12.92	3.89	6.29	2.31	4.58	5.2	4.76	K16835//cholesteryl ester transfer protein+ko04979//Cholesterol metabolism	XM_018704172.1 PREDICTED: Lates calcarifer cholesteryl ester transfer protein (cetp), mRNA	PREDICTED: cholesteryl ester transfer protein [Lates calcarifer]	LBP / BPI / CETP family, N-terminal domain	[V] KOG4160 BPI/LBP/CETP family protein	Cholesteryl ester transfer protein (Fragment) OS=Oryctolagus cuniculus GN=CETP PE=2 SV=1	NA
Unigene3208_All	2854	35.93	45.07	43.3	16.36	17.82	19.93	18.23	19.11	27.91	K07424//cytochrome P450 family 3 subfamily A [EC:1.14.14.1]+ko00830//Retinol metabolism+ko05204//Chemical carcinogenesis+ko00140//Steroid hormone biosynthesis+ko00591//Linoleic acid metabolism+ko01100//Metabolic pathways;K17860//cytochrome P450 family 3 subfamily C	XM_020618492.1 PREDICTED: Monopterus albus cytochrome P450 3A27-like (LOC109970725), mRNA	PREDICTED: cytochrome P450 3A27-like [Lates calcarifer]	Cytochrome P450	[Q] KOG0158 Cytochrome P450 CYP3/CYP5/CYP6/CYP9 subfamilies	Cytochrome P450 3A40 OS=Oryzias latipes GN=cyp3a40 PE=2 SV=1	NA
CL69.Contig1_All	1360	250.36	305.32	286.38	111.93	78.26	96.83	81.84	70.47	78.83	K00657//diamine N-acetyltransferase [EC:2.3.1.57]+ko04216//Ferroptosis+ko00330//Arginine and proline metabolism+ko01100//Metabolic pathways	XM_018691737.1 PREDICTED: Lates calcarifer diamine acetyltransferase 1-like (LOC108893583), mRNA	PREDICTED: diamine acetyltransferase 1-like [Lates calcarifer]	Acetyltransferase (GNAT) family	[E] KOG3216 Diamine acetyltransferase	Diamine acetyltransferase 1 OS=Gallus gallus GN=SAT1 PE=2 SV=1	NA
CL3338.Contig4_All	2016	17.78	9.06	2.3	0.13	1.01	2.66	0.36	0.1	1.5	NA	LN590687.1 Cyprinus carpio genome assembly common carp genome, scaffold: LG13, chromosome: 13	NA	NA	NA	NA	NA
CL6.Contig6_All	1151	28.97	19.41	19.53	4.76	5.42	1.27	3.19	2.17	2.63	K06727//Fc receptor-like protein	XM_018689715.1 PREDICTED: Lates calcarifer sialoadhesin-like (LOC108892262), mRNA	PREDICTED: sialoadhesin-like [Lates calcarifer]	Immunoglobulin domain	NA	NA	NA
CL3406.Contig6_All	2688	136.22	146.33	128.7	61.81	73.65	65.16	50.83	50.27	48.48	K07424//cytochrome P450 family 3 subfamily A [EC:1.14.14.1]+ko00830//Retinol metabolism+ko05204//Chemical carcinogenesis+ko00140//Steroid hormone biosynthesis+ko00591//Linoleic acid metabolism+ko01100//Metabolic pathways;K17860//cytochrome P450 family 3 subfamily C	XM_010746754.2 PREDICTED: Larimichthys crocea cytochrome P450 3A40-like (LOC104931688), mRNA	cytochrome P450 3A [Scophthalmus maximus]	Cytochrome P450	[Q] KOG0158 Cytochrome P450 CYP3/CYP5/CYP6/CYP9 subfamilies	Cytochrome P450 3A40 OS=Oryzias latipes GN=cyp3a40 PE=2 SV=1	NA
Unigene16993_All	2216	54.21	58.63	64.95	28.74	26.58	28.79	28.56	29.52	32.6	K08746//solute carrier family 27 (fatty acid transporter), member 2 [EC:6.2.1.- 6.2.1.3]+ko03320//PPAR signaling pathway+ko04146//Peroxisome+ko04931//Insulin resistance	XM_010731865.2 PREDICTED: Larimichthys crocea very long-chain acyl-CoA synthetase-like (LOC104919781), mRNA	PREDICTED: very long-chain acyl-CoA synthetase-like [Lates calcarifer]	AMP-binding enzyme	[I] KOG1179 Very long-chain acyl-CoA synthetase/fatty acid transporter	Very long-chain acyl-CoA synthetase OS=Homo sapiens GN=SLC27A2 PE=1 SV=2	GO:0008152//metabolic process;GO:0016021//integral component of membrane;GO:0003824//catalytic activity
CL661.Contig13_All	3558	40.1	54.05	32.68	16.51	16.88	9.74	3.78	7.36	6.17	K00106//xanthine dehydrogenase/oxidase [EC:1.17.1.4 1.17.3.2]+ko04146//Peroxisome+ko00983//Drug metabolism - other enzymes+ko00232//Caffeine metabolism+ko00230//Purine metabolism+ko01100//Metabolic pathways	XM_019261034.1 PREDICTED: Larimichthys crocea xanthine dehydrogenase/oxidase (LOC104938633), mRNA	PREDICTED: xanthine dehydrogenase/oxidase isoform X1 [Stegastes partitus]	Molybdopterin-binding domain of aldehyde dehydrogenase	[F] KOG0430 Xanthine dehydrogenase	Xanthine dehydrogenase/oxidase OS=Homo sapiens GN=XDH PE=1 SV=4	GO:0016614//oxidoreductase activity, acting on CH-OH group of donors;GO:0009055//electron transfer activity;GO:0051537//2 iron, 2 sulfur cluster binding;GO:0004855//xanthine oxidase activity;GO:0005506//iron ion binding;GO:0030151//molybdenum ion binding;GO:0050660//flavin adenine dinucleotide binding;GO:0004854//xanthine dehydrogenase activity;GO:0043546//molybdopterin cofactor binding
CL172.Contig4_All	2595	17.24	28.19	37.49	3.03	2.43	1.42	0.52	0.69	0.8	K04079//molecular chaperone HtpG+ko04141//Protein processing in endoplasmic reticulum+ko04217//Necroptosis+ko04915//Estrogen signaling pathway+ko04914//Progesterone-mediated oocyte maturation+ko05418//Fluid shear stress and atherosclerosis+ko04657//IL-17 signaling pathway+ko04659//Th17 cell differentiation+ko05215//Prostate cancer+ko04612//Antigen processing and presentation+ko04621//NOD-like rec…	KM189830.1 Siniperca chuatsi heat shock protein 90alpha (HSP90alpha) mRNA, complete cds	heat shock protein HSP 90-alpha [Acanthochromis polyacanthus]	Hsp90 protein	[O] KOG0019 Molecular chaperone (HSP90 family)	Heat shock protein HSP 90-alpha OS=Gallus gallus GN=HSP90AA1 PE=3 SV=3	NA
Unigene9399_All	2848	48.29	60.52	59.14	26.69	27.01	27.37	31.89	26.37	30.6	K00814//alanine transaminase [EC:2.6.1.2]+ko01200//Carbon metabolism+ko01230//Biosynthesis of amino acids+ko00250//Alanine, aspartate and glutamate metabolism+ko00220//Arginine biosynthesis+ko01100//Metabolic pathways+ko01210//2-Oxocarboxylic acid metabolism	XM_018676286.1 PREDICTED: Lates calcarifer alanine aminotransferase 2-like (LOC108883320), transcript variant X1, mRNA	PREDICTED: alanine aminotransferase 2-like isoform X1 [Larimichthys crocea]	Aminotransferase class I and II	[E] KOG0258 Alanine aminotransferase	Alanine aminotransferase 2-like OS=Danio rerio GN=gpt2l PE=2 SV=2	GO:0009058//biosynthetic process;GO:0008483//transaminase activity;GO:0003824//catalytic activity;GO:0030170//pyridoxal phosphate binding
Unigene9286_All	3313	23.1	13.8	13.29	4.6	4.23	3.95	0.21	0.08	0.07	K08203//MFS transporter, OCT family, solute carrier family 22 (organic anion transporter), member 6	XM_018691466.1 PREDICTED: Lates calcarifer solute carrier family 22 member 6 (LOC108893436), mRNA	PREDICTED: solute carrier family 22 member 6 [Lates calcarifer]	Sugar (and other) transporter	[R] KOG0255 Synaptic vesicle transporter SVOP and related transporters (major facilitator superfamily)	Solute carrier family 22 member 6 OS=Pseudopleuronectes americanus GN=SLC22A6 PE=1 SV=1	GO:0016021//integral component of membrane;GO:0022857//transmembrane transporter activity
CL265.Contig8_All	2539	9.1	16.37	8.82	2.59	1.59	1.36	1.22	1.4	1.33	K17858//cytochrome P450 family 2 subfamily X	DQ246664.1 Oncorhynchus mykiss SYPG1 (SYPG1), PHF1 (PHF1), and RGL2 (RGL2) genes, complete cds; DNaseII pseudogene, complete sequence; LGN-like, PBX2 (PBX2), NOTCH-like, TAP1 (TAP1), and BRD2 (BRD2) genes, complete cds; and MHCII-alpha and Raftlin-like pseudogenes, complete sequence	PREDICTED: cytochrome P450 2B5-like isoform X1 [Lates calcarifer]	Cytochrome P450	[Q] KOG0156 Cytochrome P450 CYP2 subfamily	Cytochrome P450 2F2 OS=Mus musculus GN=Cyp2f2 PE=1 SV=1	NA
Unigene2116_All	1626	0	5.6	13.67	0	0	0	0	0.32	0	NA	XM_020049657.1 PREDICTED: Esox lucius uncharacterized LOC109616107 (LOC109616107), mRNA	PREDICTED: uncharacterized protein LOC109195594 [Oreochromis niloticus]	NA	NA	NA	NA
CL1467.Contig7_All	6613	3.83	2.02	21.2	0.42	1.12	0.42	0.13	0.09	0.32	K14462//apolipoprotein B+ko04979//Cholesterol metabolism+ko04975//Fat digestion and absorption+ko04977//Vitamin digestion and absorption	XM_018694967.1 PREDICTED: Lates calcarifer apolipoprotein B-100-like (LOC108895952), mRNA	PREDICTED: LOW QUALITY PROTEIN: apolipoprotein B-100-like [Lates calcarifer]	Baculovirus polyhedron envelope protein, PEP, C terminus	[I] KOG4338 Predicted lipoprotein	Apolipoprotein B-100 OS=Homo sapiens GN=APOB PE=1 SV=2	GO:0005319//lipid transporter activity
Unigene16879_All	775	50.44	61.95	49.84	21.1	24.93	20.66	23.66	27.48	29.1	NA	XM_018694873.1 PREDICTED: Lates calcarifer meiosis expressed gene 1 protein homolog (LOC108895897), mRNA	PREDICTED: meiosis expressed gene 1 protein homolog [Larimichthys crocea]	Meiosis-expressed	NA	Meiosis expressed gene 1 protein homolog OS=Danio rerio GN=meig1 PE=3 SV=2	NA
CL557.Contig3_All	1379	70	72.73	63.89	24.74	21.21	22.88	12.94	11.25	10.33	K01495//GTP cyclohydrolase IA [EC:3.5.4.16]+ko01100//Metabolic pathways+ko00790//Folate biosynthesis	XM_018675377.1 PREDICTED: Lates calcarifer GTP cyclohydrolase 1-like (LOC108882715), mRNA	PREDICTED: LOW QUALITY PROTEIN: GTP cyclohydrolase 1-like [Lates calcarifer]	GTP cyclohydrolase I	[H] KOG2698 GTP cyclohydrolase I	GTP cyclohydrolase 1 OS=Gallus gallus GN=GCH1 PE=2 SV=1	NA
CL3022.Contig1_All	2139	52.44	68.76	73.38	33.42	32.17	30.31	22.02	22.91	21.73	NA	XM_018699605.1 PREDICTED: Lates calcarifer putative monooxygenase p33MONOX (LOC108899250), transcript variant X2, mRNA	PREDICTED: putative monooxygenase p33MONOX [Lates calcarifer] >XP_018555121.1 PREDICTED: putative monooxygenase p33MONOX [Lates calcarifer]	P33 mono-oxygenase	NA	Putative monooxygenase p33MONOX OS=Danio rerio GN=p33monox PE=1 SV=1	NA
CL894.Contig9_All	4667	1907.35	1954.95	1778.76	314.58	619.49	394.41	63.93	19.82	28.86	K13861//solute carrier family 4 (sodium bicarbonate transporter), member 10;K13858//solute carrier family 4 (sodium bicarbonate cotransporter), member 7	XM_018674060.1 PREDICTED: Lates calcarifer uncharacterized LOC108881863 (LOC108881863), mRNA	PREDICTED: uncharacterized protein LOC108881863 [Lates calcarifer]	C1q domain	[P] KOG1172 Na+-independent Cl/HCO3 exchanger AE1 and related transporters (SLC4 family)	Electroneutral sodium bicarbonate exchanger 1 OS=Mus musculus GN=Slc4a8 PE=2 SV=1	NA
CL2635.Contig4_All	632	17.19	20.4	24.42	9.7	4.88	8.28	4.56	3.87	8.04	K12836//splicing factor U2AF 35 kDa subunit+ko03040//Spliceosome+ko05131//Shigellosis	XM_018690646.1 PREDICTED: Lates calcarifer splicing factor U2AF 35 kDa subunit-like (LOC108892873), transcript variant X2, mRNA	splicing factor U2AF 35 kDa subunit-like isoform X2 [Acanthochromis polyacanthus]	NA	[A] KOG4676 Splicing factor, arginine/serine-rich	Probable splicing factor, arginine/serine-rich 7 OS=Caenorhabditis elegans GN=rsp-7 PE=3 SV=3	GO:0003723//RNA binding;GO:0046872//metal ion binding;GO:0000398//mRNA splicing, via spliceosome;GO:0089701//U2AF
CL673.Contig2_All	1117	299.32	335.3	267.18	126.62	156.98	163.18	176.62	111.12	157.23	K10044//retinoic acid receptor responder protein 2	AY909534.1 Siniperca chuatsi clone C368 unknown protein-like mRNA, partial sequence	hypothetical protein EH28_02384 [Larimichthys crocea]	NA	NA	NA	NA
CL557.Contig2_All	1177	83.65	94.3	72.57	32.89	36.17	28.63	15.07	15.03	12.07	K01495//GTP cyclohydrolase IA [EC:3.5.4.16]+ko01100//Metabolic pathways+ko00790//Folate biosynthesis	XM_018675377.1 PREDICTED: Lates calcarifer GTP cyclohydrolase 1-like (LOC108882715), mRNA	PREDICTED: LOW QUALITY PROTEIN: GTP cyclohydrolase 1-like [Lates calcarifer]	GTP cyclohydrolase I	[H] KOG2698 GTP cyclohydrolase I	GTP cyclohydrolase 1 OS=Gallus gallus GN=GCH1 PE=2 SV=1	NA
CL3406.Contig8_All	3328	108.8	68.83	71.44	48.4	36.84	31.21	48.43	46.16	26.43	K07424//cytochrome P450 family 3 subfamily A [EC:1.14.14.1]+ko00830//Retinol metabolism+ko05204//Chemical carcinogenesis+ko00140//Steroid hormone biosynthesis+ko00591//Linoleic acid metabolism+ko01100//Metabolic pathways;K17860//cytochrome P450 family 3 subfamily C	XM_018668196.1 PREDICTED: Lates calcarifer cytochrome P450 3A27-like (LOC108877940), mRNA	cytochrome P450 3A [Scophthalmus maximus]	Cytochrome P450	[Q] KOG0158 Cytochrome P450 CYP3/CYP5/CYP6/CYP9 subfamilies	Cytochrome P450 3A40 OS=Oryzias latipes GN=cyp3a40 PE=2 SV=1	NA
Unigene3795_All	3915	108.46	33.93	54.33	19.22	2.89	10.23	16.08	12.75	13.5	NA	AY643784.1 Archoplites interruptus clone AinD101 microsatellite sequence	PREDICTED: beta-microseminoprotein [Oreochromis niloticus]	Beta-microseminoprotein (PSP-94)	NA	Beta-microseminoprotein OS=Homo sapiens GN=MSMB PE=1 SV=1	NA
CL967.Contig2_All	2353	4.8	11.9	15.18	1.22	0.95	0.96	2.83	3.14	2.75	K15103//solute carrier family 25 (mitochondrial uncoupling protein), member 8/9	EU719622.1 Siniperca chuatsi mitochondrial uncoupling protein 2 mRNA, complete cds; nuclear gene for mitochondrial product	mitochondrial uncoupling protein 2 [Siniperca chuatsi] >ACJ05609.1 mitochondrial uncoupling protein 2 [Siniperca chuatsi]	Mitochondrial carrier protein	[C] KOG0753 Mitochondrial fatty acid anion carrier protein/Uncoupling protein	Mitochondrial uncoupling protein 2 OS=Cyprinus carpio GN=ucp2 PE=2 SV=1	GO:0016021//integral component of membrane;GO:0031966//mitochondrial membrane;GO:0006839//mitochondrial transport
Unigene4602_All	2406	111.56	132.44	145.77	51.57	54.75	31.42	81.57	71.39	78.51	K10408//dynein heavy chain, axonemal+ko05016//Huntington's disease;K17308//alpha-1-acid glycoprotein 1	XM_018690498.1 PREDICTED: Lates calcarifer saxitoxin and tetrodotoxin-binding protein 1-like (LOC108892779), mRNA	PREDICTED: saxitoxin and tetrodotoxin-binding protein 2-like [Lates calcarifer]	Biogenesis of lysosome-related organelles complex-1 subunit 2	NA	Saxitoxin and tetrodotoxin-binding protein 1 OS=Takifugu pardalis GN=psbp1 PE=1 SV=2	NA
Unigene3876_All	1485	274.27	553.14	553.56	233.87	205.78	171.33	81.07	144.89	139.61	NA	XM_018686377.1 PREDICTED: Lates calcarifer uncharacterized LOC108889753 (LOC108889753), mRNA	PREDICTED: uncharacterized protein LOC108889753 [Lates calcarifer]	Protein of unknown function (DUF4446)	NA	NA	NA
CL3356.Contig1_All	3783	72.14	85.33	101.48	40.5	44.11	39.36	31.69	14.39	26.63	K00963//UTP--glucose-1-phosphate uridylyltransferase [EC:2.7.7.9]+ko00040//Pentose and glucuronate interconversions+ko00052//Galactose metabolism+ko00500//Starch and sucrose metabolism+ko00520//Amino sugar and nucleotide sugar metabolism+ko01100//Metabolic pathways	XM_019259729.1 PREDICTED: Larimichthys crocea UDP-glucose pyrophosphorylase 2 (ugp2), transcript variant X1, mRNA	PREDICTED: UTP--glucose-1-phosphate uridylyltransferase isoform X1 [Larimichthys crocea]	UTP--glucose-1-phosphate uridylyltransferase	[G] KOG2638 UDP-glucose pyrophosphorylase	UTP--glucose-1-phosphate uridylyltransferase OS=Bos taurus GN=UGP2 PE=1 SV=2	NA
CL3511.Contig37_All	14158	5.51	13.94	13.11	0.85	1.49	3.24	2.97	0.76	1.85	K06065//nuclear receptor co-repressor 2+ko04330//Notch signaling pathway+ko05169//Epstein-Barr virus infection;K22656//immunoglobulin superfamily member 9B;K09228//KRAB domain-containing zinc finger protein	XM_018666287.1 PREDICTED: Lates calcarifer uncharacterized LOC108876640 (LOC108876640), mRNA	PREDICTED: uncharacterized protein LOC108876640 [Lates calcarifer]	RNase H	[R] KOG0017 FOG: Transposon-encoded proteins with TYA, reverse transcriptase, integrase domains in various combinations	NA	NA
Unigene14721_All	2968	23.7	18.87	26.48	1.91	3.21	2.17	0.42	0.64	0.47	K07597//desmoglein 2+ko05412//Arrhythmogenic right ventricular cardiomyopathy (ARVC)	XM_018701845.1 PREDICTED: Lates calcarifer desmoglein-2-like (LOC108900676), mRNA	PREDICTED: desmoglein-2-like [Lates calcarifer]	Cadherin domain	[S] KOG3594 FOG: Cadherin repeats	Desmoglein-2 OS=Mus musculus GN=Dsg2 PE=1 SV=3	NA
CL894.Contig1_All	2130	12.34	15.05	16.69	1.64	2.75	2.15	0.58	0.2	0.76	K13858//solute carrier family 4 (sodium bicarbonate cotransporter), member 7;K19470//complement C1q tumor necrosis factor-related protein 6	XM_018674060.1 PREDICTED: Lates calcarifer uncharacterized LOC108881863 (LOC108881863), mRNA	PREDICTED: uncharacterized protein LOC101074900 isoform X1 [Takifugu rubripes]	NA	NA	Complement C1q-like protein 4 OS=Homo sapiens GN=C1QL4 PE=2 SV=1	NA
CL3386.Contig3_All	2062	40.47	36.77	15.88	13.58	9.79	8.65	0.62	1.58	1.72	NA	XR_001808476.1 PREDICTED: Kryptolebias marmoratus uncharacterized LOC108232861 (LOC108232861), ncRNA	Protein translocase subunit SecA [Larimichthys crocea]	Hemopexin	NA	NA	NA
CL1029.Contig3_All	3561	9.02	16.83	9.89	0.35	0.14	0.11	0	0.46	0.34	K03283//heat shock 70kDa protein 1/2/6/8+ko03040//Spliceosome+ko04144//Endocytosis+ko04141//Protein processing in endoplasmic reticulum+ko05134//Legionellosis+ko04213//Longevity regulating pathway - multiple species+ko04915//Estrogen signaling pathway+ko04612//Antigen processing and presentation+ko05145//Toxoplasmosis+ko04010//MAPK signaling pathway+ko05162//Measles+ko05164//Influenza A+ko05169//…	KF500542.1 Siniperca chuatsi heat shock protein 70a (HSP70a) gene, complete cds	heat shock protein 70b [Siniperca chuatsi]	Hsp70 protein	[O] KOG0101 Molecular chaperones HSP70/HSC70, HSP70 superfamily	Heat shock 70 kDa protein 1B OS=Sus scrofa GN=HSPA1B PE=2 SV=1	NA
Unigene4299_All	2425	210.24	213.68	204.16	116.34	60.38	116.64	118.94	104.8	83.12	K04525//serpin peptidase inhibitor, clade A	JN593099.1 Oplegnathus fasciatus alpha-1-antitrypsin mRNA, complete cds	alpha-1-antitrypsin [Oplegnathus fasciatus]	Serpin (serine protease inhibitor)	[V] KOG2392 Serpin	Alpha-1-antitrypsin-like protein GS55-MS OS=Ictidomys tridecemlineatus PE=2 SV=1	GO:0005615//extracellular space
CL78.Contig2_All	6831	415.04	315.14	312.36	105.28	156.81	132.95	98.8	117.16	91.06	K17308//alpha-1-acid glycoprotein 1	XM_018661805.1 PREDICTED: Lates calcarifer uncharacterized LOC108873551 (LOC108873551), transcript variant X2, mRNA	PREDICTED: uncharacterized protein LOC108873551 [Lates calcarifer] >XP_018517321.1 PREDICTED: uncharacterized protein LOC108873551 [Lates calcarifer]	ApoM domain	NA	NA	NA
CL421.Contig3_All	4507	4.76	7.18	10.02	0.58	0.83	0.64	0.4	0.85	0.35	K05060//interleukin 6 signal transducer+ko04630//Jak-STAT signaling pathway+ko04659//Th17 cell differentiation+ko04550//Signaling pathways regulating pluripotency of stem cells+ko05200//Pathways in cancer+ko05203//Viral carcinogenesis+ko04060//Cytokine-cytokine receptor interaction+ko05167//Kaposi's sarcoma-associated herpesvirus infection;K22630//interleukin 31 receptor subunit alpha+ko04060//Cy…	XM_010751002.2 PREDICTED: Larimichthys crocea interleukin-6 receptor subunit beta-like (LOC104935192), transcript variant X1, mRNA	PREDICTED: interleukin-6 receptor subunit beta-like isoform X1 [Larimichthys crocea]	Fibronectin type III domain	[TV] LSE0333 H Interleukin receptor/leukemia inhibitory factor receptor/T-cell cytokine receptor	Interleukin-12 receptor subunit beta-2 OS=Sus scrofa GN=IL12RB2 PE=2 SV=1	NA
CL1294.Contig10_All	2659	92.58	115.06	93.69	45.15	58.96	56.54	64.28	53.57	62.59	K01712//urocanate hydratase [EC:4.2.1.49]+ko00340//Histidine metabolism+ko01100//Metabolic pathways	XM_010776373.1 PREDICTED: Notothenia coriiceps urocanate hydratase 1 (uroc1), mRNA	PREDICTED: urocanate hydratase [Stegastes partitus]	Urocanase	[E] TWOG0079 Urocanate hydratase	Urocanate hydratase OS=Mus musculus GN=Uroc1 PE=1 SV=2	NA
CL3209.Contig1_All	2804	39.95	61.17	43.73	21.97	24.27	19.99	11.84	9.83	10.52	K01446//peptidoglycan recognition protein	GU126382.1 Sebastes schlegelii peptidoglycan recognition protein L2 (PGRP-L2) mRNA, complete cds	peptidoglycan recognition protein II [Sciaenops ocellatus] >ACJ13033.1 peptidoglycan recognition protein II [Sciaenops ocellatus] >AEX08890.1 peptidoglycan recognition protein [Sciaenops ocellatus]	N-acetylmuramoyl-L-alanine amidase	NA	Peptidoglycan-recognition protein LE OS=Drosophila melanogaster GN=PGRP-LE PE=1 SV=1	GO:0008745//N-acetylmuramoyl-L-alanine amidase activity;GO:0008270//zinc ion binding;GO:0009253//peptidoglycan catabolic process
CL92.Contig1_All	762	25.71	0	15.82	0	0	0	1.31	0.83	0	K17308//alpha-1-acid glycoprotein 1	XM_010797603.1 PREDICTED: Notothenia coriiceps uncharacterized LOC104968049 (LOC104968049), mRNA	PREDICTED: uncharacterized protein LOC108875889 [Lates calcarifer]	NA	NA	NA	NA
Unigene3767_All	1936	139.53	51.98	42.16	0.81	1.09	0	22.58	3.21	16.97	NA	XM_018686377.1 PREDICTED: Lates calcarifer uncharacterized LOC108889753 (LOC108889753), mRNA	PREDICTED: uncharacterized protein LOC108889753 [Lates calcarifer]	Rv0623-like transcription factor	NA	NA	NA
CL537.Contig5_All	1552	715.01	921.48	701.57	331.51	356.13	378.23	187.89	135.78	170.76	K00830//alanine-glyoxylate transaminase / serine-glyoxylate transaminase / serine-pyruvate transaminase [EC:2.6.1.44 2.6.1.45 2.6.1.51]+ko04146//Peroxisome+ko01200//Carbon metabolism+ko00250//Alanine, aspartate and glutamate metabolism+ko00260//Glycine, serine and threonine metabolism+ko01100//Metabolic pathways+ko00630//Glyoxylate and dicarboxylate metabolism	XM_010743644.2 PREDICTED: Larimichthys crocea serine--pyruvate aminotransferase-like (LOC104929186), mRNA	PREDICTED: serine--pyruvate aminotransferase-like [Lates calcarifer]	Aminotransferase class-V	[R] KOG2862 Alanine-glyoxylate aminotransferase AGT1	Serine--pyruvate aminotransferase OS=Oryctolagus cuniculus GN=AGXT PE=2 SV=1	NA
CL6.Contig5_All	960	101.52	76.33	51.46	10.3	15.71	11.96	2.73	3.6	2.58	K06727//Fc receptor-like protein	XM_018689717.1 PREDICTED: Lates calcarifer Fc receptor-like protein 5 (LOC108892263), transcript variant X2, mRNA	PREDICTED: Fc receptor-like protein 5 [Lates calcarifer]	Immunoglobulin domain	NA	Protein turtle homolog A OS=Mus musculus GN=Igsf9 PE=1 SV=2	NA
Unigene947_All	2151	32.74	36.94	32.29	5.91	9.08	3.58	0.28	0.4	0.36	K10252//beta,beta-carotene 9',10'-dioxygenase [EC:1.13.11.71]	XM_018692379.1 PREDICTED: Lates calcarifer beta,beta-carotene 9',10'-oxygenase-like (LOC108893913), transcript variant X2, mRNA	PREDICTED: beta,beta-carotene 9',10'-oxygenase-like isoform X2 [Lates calcarifer]	Retinal pigment epithelial membrane protein	[Q] KOG1285 Beta, beta-carotene 15,15'-dioxygenase and related enzymes	Beta,beta-carotene 9',10'-oxygenase OS=Macaca fascicularis GN=BCO2 PE=2 SV=2	NA
Unigene15333_All	2212	5.12	9.17	9.83	1.02	0.59	0.53	0.93	0.49	0.64	NA	XM_018692244.1 PREDICTED: Lates calcarifer gamma-aminobutyric acid receptor subunit beta-4-like (LOC108893839), transcript variant X2, mRNA	NA	NA	NA	NA	NA
CL421.Contig2_All	4421	5.41	7.42	8.89	1.26	1.01	0.74	1.17	0.88	0.83	K05060//interleukin 6 signal transducer+ko04630//Jak-STAT signaling pathway+ko04659//Th17 cell differentiation+ko04550//Signaling pathways regulating pluripotency of stem cells+ko05200//Pathways in cancer+ko05203//Viral carcinogenesis+ko04060//Cytokine-cytokine receptor interaction+ko05167//Kaposi's sarcoma-associated herpesvirus infection;K22630//interleukin 31 receptor subunit alpha+ko04060//Cy…	XM_010751002.2 PREDICTED: Larimichthys crocea interleukin-6 receptor subunit beta-like (LOC104935192), transcript variant X1, mRNA	PREDICTED: interleukin-6 receptor subunit beta-like isoform X1 [Larimichthys crocea]	Fibronectin type III domain	[L] KOG3084 NADH pyrophosphatase I of the Nudix family of hydrolases	Peroxisomal NADH pyrophosphatase NUDT12 OS=Mus musculus GN=Nudt12 PE=1 SV=1	NA
Unigene3613_All	2886	17.21	12.79	15.14	1.67	4.81	0.74	0.78	1.16	0.83	NA	XR_267209.3 PREDICTED: Oreochromis niloticus uncharacterized LOC102077192 (LOC102077192), ncRNA	NA	Proline-rich membrane anchor 1	NA	NA	NA
CL34.Contig3_All	3777	28.33	15.93	1.25	0	2.09	0.39	1.94	0	0.1	NA	EU816603.1 Salmo salar clone BAC S0142M23, complete sequence	unnamed protein product [Oncorhynchus mykiss]	NA	NA	NA	GO:0015074//DNA integration;GO:0003677//DNA binding;GO:0006313//transposition, DNA-mediated
Unigene9418_All	2117	43.33	44.34	40.94	14.75	18.42	15.7	15.64	15.17	14.9	K15537//alkylglycerol monooxygenase [EC:1.14.16.5]	XM_020615562.1 PREDICTED: Monopterus albus alkylglycerol monooxygenase (agmo), mRNA	PREDICTED: alkylglycerol monooxygenase [Larimichthys crocea]	Fatty acid hydroxylase superfamily	[I] KOG0872 Sterol C5 desaturase	Alkylglycerol monooxygenase OS=Danio rerio GN=agmo PE=2 SV=1	NA
Unigene2605_All	3116	13.22	18.97	36.95	4.39	6.64	7.91	6.28	5.82	5.24	NA	XM_018686377.1 PREDICTED: Lates calcarifer uncharacterized LOC108889753 (LOC108889753), mRNA	PREDICTED: uncharacterized protein LOC108889753 [Lates calcarifer]	Protein of unknown function (DUF4446)	NA	NA	NA
Unigene4665_All	6767	10.64	18.03	16.84	1.05	1.68	3.91	3.74	1.35	1.38	K19916//double C2-like domain-containing protein alpha;K01679//fumarate hydratase, class II [EC:4.2.1.2]+ko01200//Carbon metabolism+ko05211//Renal cell carcinoma+ko00020//Citrate cycle (TCA cycle)+ko05200//Pathways in cancer+ko04934//Cushing's syndrome+ko00620//Pyruvate metabolism+ko01100//Metabolic pathways;K22656//immunoglobulin superfamily member 9B;K06065//nuclear receptor co-repressor 2+ko04…	XM_018666287.1 PREDICTED: Lates calcarifer uncharacterized LOC108876640 (LOC108876640), mRNA	PREDICTED: protein NYNRIN-like [Larimichthys crocea]	TLC domain	[TR] KOG4561 Uncharacterized conserved protein, contains TBC domain	Protein FAM57A OS=Homo sapiens GN=FAM57A PE=1 SV=2	NA
Unigene4828_All	1756	78.07	86.79	64.59	30.88	43.34	30.24	27.93	44.68	30.07	K17854//cytochrome P450 family 2 subfamily K	XM_019259159.1 PREDICTED: Larimichthys crocea cytochrome P450 2K1-like (LOC104939017), transcript variant X1, mRNA	PREDICTED: cytochrome P450 2K1-like [Lates calcarifer]	Cytochrome P450	[Q] KOG0156 Cytochrome P450 CYP2 subfamily	Cytochrome P450 2K1 OS=Oncorhynchus mykiss GN=cyp2k1 PE=2 SV=1	NA
Unigene2095_All	1687	420.4	501.53	695.1	109.24	145.9	118.61	60.43	80.12	52.97	NA	XM_018686377.1 PREDICTED: Lates calcarifer uncharacterized LOC108889753 (LOC108889753), mRNA	PREDICTED: uncharacterized protein LOC108889753 [Lates calcarifer]	FliG N-terminal domain	NA	NA	NA
CL2216.Contig2_All	1853	13.8	20.51	30.59	4.95	1.79	1.3	1.76	2.34	2.53	K08760//apolipoprotein A-IV+ko04979//Cholesterol metabolism+ko04975//Fat digestion and absorption+ko04977//Vitamin digestion and absorption	XM_010729632.2 PREDICTED: Larimichthys crocea uncharacterized LOC104918020 (LOC104918020), mRNA	PREDICTED: uncharacterized protein LOC108886407 [Lates calcarifer]	Apolipoprotein A1/A4/E domain	NA	Apolipoprotein A-IV OS=Bos taurus GN=APOA4 PE=2 SV=1	NA
Unigene10634_All	4513	6.31	12.89	4.21	0.79	1.65	0.49	0.48	0.29	0.25	K14462//apolipoprotein B+ko04979//Cholesterol metabolism+ko04975//Fat digestion and absorption+ko04977//Vitamin digestion and absorption	XM_019266469.1 PREDICTED: Larimichthys crocea apolipoprotein B-100 (LOC104926778), mRNA	PREDICTED: LOW QUALITY PROTEIN: apolipoprotein B-100-like [Lates calcarifer]	NA	[I] KOG4338 Predicted lipoprotein	Apolipoprotein B-100 OS=Rattus norvegicus GN=Apob PE=1 SV=1	NA
Unigene11739_All	2476	5.4	6.42	37.71	0.53	0.31	0.59	0.14	0.12	0.24	K04387//interleukin 1 receptor type II+ko04640//Hematopoietic cell lineage+ko05418//Fluid shear stress and atherosclerosis+ko05215//Prostate cancer+ko05146//Amoebiasis+ko05202//Transcriptional misregulation in cancer+ko04060//Cytokine-cytokine receptor interaction+ko05166//HTLV-I infection	XM_010729915.2 PREDICTED: Larimichthys crocea interleukin 1 receptor type 2 (il1r2), transcript variant X2, mRNA	IL-1RII [Miichthys miiuy]	Immunoglobulin domain	[T] LSE2673 H Interleukin receptor/Interleukin receptor accessory protein	Interleukin-1 receptor type 2 OS=Homo sapiens GN=IL1R2 PE=1 SV=1	NA
Unigene16478_All	2643	360.25	442.05	312.58	134.99	195.93	153.95	168.8	145.74	150.24	K01251//adenosylhomocysteinase [EC:3.3.1.1]+ko01100//Metabolic pathways+ko00270//Cysteine and methionine metabolism	XM_018678247.1 PREDICTED: Lates calcarifer adenosylhomocysteinase (ahcy), mRNA	PREDICTED: adenosylhomocysteinase [Austrofundulus limnaeus]	S-adenosyl-L-homocysteine hydrolase	[H] KOG1370 S-adenosylhomocysteine hydrolase	Adenosylhomocysteinase A OS=Xenopus laevis GN=ahcy-a PE=2 SV=1	NA
CL69.Contig4_All	609	154.9	181.07	175.01	69.84	50.69	50.08	43.17	43.67	43.69	K00657//diamine N-acetyltransferase [EC:2.3.1.57]+ko04216//Ferroptosis+ko00330//Arginine and proline metabolism+ko01100//Metabolic pathways	XM_018691737.1 PREDICTED: Lates calcarifer diamine acetyltransferase 1-like (LOC108893583), mRNA	PREDICTED: diamine acetyltransferase 1-like [Lates calcarifer]	Acetyltransferase (GNAT) family	[E] KOG3216 Diamine acetyltransferase	Diamine acetyltransferase 1 OS=Gallus gallus GN=SAT1 PE=2 SV=1	GO:0004145//diamine N-acetyltransferase activity
Unigene11421_All	2055	104	124.35	95.56	49.8	50.87	50.71	36.86	33.53	33.88	K01373//cathepsin F [EC:3.4.22.41]+ko04142//Lysosome+ko04210//Apoptosis	XM_018669738.1 PREDICTED: Lates calcarifer cathepsin F-like (LOC108878763), mRNA	PREDICTED: cathepsin L [Larimichthys crocea]	Papain family cysteine protease	[O] KOG1542 Cysteine proteinase Cathepsin F	Cathepsin F OS=Mus musculus GN=Ctsf PE=1 SV=1	GO:0008234//cysteine-type peptidase activity;GO:0004869//cysteine-type endopeptidase inhibitor activity
CL3186.Contig5_All	1275	203.13	199.81	206.14	80.75	116.01	99.46	123.85	65.36	88.11	K01158//deoxyribonuclease II [EC:3.1.22.1]+ko04142//Lysosome	XM_018664540.1 PREDICTED: Lates calcarifer plancitoxin-1-like (LOC108875544), transcript variant X2, mRNA	PREDICTED: deoxyribonuclease-2-beta [Oreochromis niloticus] >XP_019216936.1 PREDICTED: deoxyribonuclease-2-beta [Oreochromis niloticus] >XP_019216937.1 PREDICTED: deoxyribonuclease-2-beta [Oreochromis niloticus]	Deoxyribonuclease II	[L] KOG3825 Deoxyribonuclease II	Deoxyribonuclease-2-alpha OS=Homo sapiens GN=DNASE2 PE=1 SV=2	GO:0004531//deoxyribonuclease II activity
CL442.Contig3_All	2004	90.74	70.48	76.17	14.98	18.6	10.34	31.26	26.61	34.18	K07508//acetyl-CoA acyltransferase 2 [EC:2.3.1.16]+ko00280//Valine, leucine and isoleucine degradation+ko00062//Fatty acid elongation+ko01100//Metabolic pathways+ko01212//Fatty acid metabolism+ko00071//Fatty acid degradation	FJ804426.1 Perca flavescens acetyl-Coenzyme A acyltransferase mRNA, complete cds	PREDICTED: 3-ketoacyl-CoA thiolase, mitochondrial [Larimichthys crocea] >KKF24820.1 3-ketoacyl-CoA thiolase, mitochondrial [Larimichthys crocea]	Thiolase, N-terminal domain	[I] KOG1391 Acetyl-CoA acetyltransferase	3-ketoacyl-CoA thiolase, mitochondrial OS=Mus musculus GN=Acaa2 PE=1 SV=3	NA
Unigene3804_All	2782	18.36	21.74	21.17	4.18	5.52	6.64	6.39	2.25	3.04	K12866//WW domain-binding protein 11+ko03040//Spliceosome	XR_267209.3 PREDICTED: Oreochromis niloticus uncharacterized LOC102077192 (LOC102077192), ncRNA	PREDICTED: vasodilator-stimulated phosphoprotein [Thamnophis sirtalis]	Proline-rich membrane anchor 1	NA	NA	NA
CL77.Contig19_All	1271	29.35	33.97	28.87	5.88	5.11	4.61	2.46	3.89	3.8	K16835//cholesteryl ester transfer protein+ko04979//Cholesterol metabolism	XM_018704172.1 PREDICTED: Lates calcarifer cholesteryl ester transfer protein (cetp), mRNA	PREDICTED: cholesteryl ester transfer protein [Lates calcarifer]	LBP / BPI / CETP family, C-terminal domain	[V] KOG4160 BPI/LBP/CETP family protein	Cholesteryl ester transfer protein (Fragment) OS=Mesocricetus auratus GN=CETP PE=2 SV=1	NA
CL894.Contig8_All	4793	81.58	56.57	81.15	13.92	21.48	18.34	3.1	0.69	1.52	K18744//caprin-2;K19470//complement C1q tumor necrosis factor-related protein 6	XM_018674060.1 PREDICTED: Lates calcarifer uncharacterized LOC108881863 (LOC108881863), mRNA	PREDICTED: uncharacterized protein LOC108881863 [Lates calcarifer]	C1q domain	[R] LSE3568 H Complement-c1q tumor necrosis factor-related protein/Adipocyte-specific secretory protein, and related proteins	Complement C1q-like protein 2 OS=Mus musculus GN=C1ql2 PE=1 SV=1	NA
Unigene3092_All	13649	13.82	10.83	4.65	1.07	2.72	0.86	0.45	0.47	0.45	K10279//F-box and leucine-rich repeat protein 13;K06065//nuclear receptor co-repressor 2+ko04330//Notch signaling pathway+ko05169//Epstein-Barr virus infection;K04612//calcium-sensing receptor+ko04621//NOD-like receptor signaling pathway+ko04928//Parathyroid hormone synthesis, secretion and action	XM_018666287.1 PREDICTED: Lates calcarifer uncharacterized LOC108876640 (LOC108876640), mRNA	PREDICTED: protein NYNRIN-like [Larimichthys crocea]	Integrase core domain	[R] KOG0017 FOG: Transposon-encoded proteins with TYA, reverse transcriptase, integrase domains in various combinations	Retrovirus-related Pol polyprotein from transposon opus OS=Drosophila melanogaster GN=pol PE=3 SV=1	NA
CL1815.Contig5_All	1723	202.4	445.41	549.7	74.59	24.25	31.41	27.4	23.34	42.63	K10138//insulin-like growth factor-binding protein 3+ko04218//Cellular senescence+ko05202//Transcriptional misregulation in cancer+ko04115//p53 signaling pathway	XM_020595707.1 PREDICTED: Monopterus albus insulin-like growth factor-binding protein 1 (LOC109957657), mRNA	PREDICTED: insulin-like growth factor-binding protein 1 [Stegastes partitus]	Thyroglobulin type-1 repeat	[T] LSE2684 H Insulin-like growth factor binding protein	Insulin-like growth factor-binding protein 1 OS=Homo sapiens GN=IGFBP1 PE=1 SV=1	NA
Unigene4423_All	3147	24.8	30.17	19.35	6.18	4.94	6.02	8.84	1.2	7.15	K00666//fatty-acyl-CoA synthase [EC:6.2.1.-]	XM_018689434.1 PREDICTED: Lates calcarifer acyl-CoA synthetase family member 2, mitochondrial-like (LOC108892016), mRNA	PREDICTED: LOW QUALITY PROTEIN: acyl-CoA synthetase family member 2, mitochondrial-like [Lates calcarifer]	AMP-binding enzyme	[I] KOG1177 Long chain fatty acid acyl-CoA ligase	Acyl-CoA synthetase family member 2, mitochondrial OS=Danio rerio GN=acsf2 PE=2 SV=1	GO:0008152//metabolic process;GO:0003824//catalytic activity
CL894.Contig5_All	3000	125.63	120.35	139.54	45.43	43.41	37.73	1.98	1.56	4.72	K13858//solute carrier family 4 (sodium bicarbonate cotransporter), member 7;K19470//complement C1q tumor necrosis factor-related protein 6	XM_018674060.1 PREDICTED: Lates calcarifer uncharacterized LOC108881863 (LOC108881863), mRNA	PREDICTED: uncharacterized protein LOC101074900 isoform X1 [Takifugu rubripes]	C1q domain	NA	NA	NA
Unigene12300_All	993	3398.1	3608.98	3319.11	1585.9	1942.33	1618.68	1196.24	1060.1	1150.5	K17308//alpha-1-acid glycoprotein 1	XM_019274068.1 PREDICTED: Larimichthys crocea uncharacterized LOC104940066 (LOC104940066), mRNA	hypothetical protein, partial [Epinephelus bruneus]	NA	NA	NA	NA
CL2948.Contig7_All	1852	14.57	7.96	42.42	2.32	1.68	1.49	5.24	4.25	7.8	K04004//complement factor H+ko04610//Complement and coagulation cascades+ko05150//Staphylococcus aureus infection	XM_022218229.1 PREDICTED: Acanthochromis polyacanthus complement factor H-like (LOC110968368), mRNA	PREDICTED: complement factor H-like isoform X3 [Lates calcarifer]	Sushi repeat (SCR repeat)	[V] LSE2736 H Protein related to complement factor H/Coagulation factor XIII, B subunit	Sushi, von Willebrand factor type A, EGF and pentraxin domain-containing protein 1 OS=Homo sapiens GN=SVEP1 PE=1 SV=3	NA
CL366.Contig8_All	1982	73.5	79.65	133.87	47.33	32.13	33.11	32.6	30.58	36.15	K01365//cathepsin L [EC:3.4.22.15]+ko04145//Phagosome+ko04140//Autophagy - animal+ko04142//Lysosome+ko04210//Apoptosis+ko05418//Fluid shear stress and atherosclerosis+ko04612//Antigen processing and presentation+ko05323//Rheumatoid arthritis+ko05205//Proteoglycans in cancer	GQ903767.1 Oplegnathus fasciatus cathepsin L mRNA, complete cds	cathepsin L [Oplegnathus fasciatus]	Papain family cysteine protease	[O] KOG1543 Cysteine proteinase Cathepsin L	Cathepsin L1 OS=Canis lupus familiaris GN=CTSL PE=2 SV=1	NA
CL1815.Contig3_All	1907	4.47	10.14	11.86	2.34	0.64	1.02	0.28	0.43	1.23	K10138//insulin-like growth factor-binding protein 3+ko04218//Cellular senescence+ko05202//Transcriptional misregulation in cancer+ko04115//p53 signaling pathway	XM_020595707.1 PREDICTED: Monopterus albus insulin-like growth factor-binding protein 1 (LOC109957657), mRNA	PREDICTED: insulin-like growth factor-binding protein 1 [Stegastes partitus]	Thyroglobulin type-1 repeat	[T] LSE2684 H Insulin-like growth factor binding protein	Insulin-like growth factor-binding protein 1 OS=Mus musculus GN=Igfbp1 PE=2 SV=2	GO:0001558//regulation of cell growth;GO:0005520//insulin-like growth factor binding;GO:0005576//extracellular region
CL2161.Contig2_All	1684	8.9	15.56	13.92	2.75	2.77	2.95	3.28	3.23	4.16	K09507//DnaJ homolog subfamily B member 1+ko04141//Protein processing in endoplasmic reticulum+ko05164//Influenza A	XM_018679787.1 PREDICTED: Lates calcarifer DnaJ heat shock protein family (Hsp40) member B1 (dnajb1), mRNA	PREDICTED: dnaJ homolog subfamily B member 1 [Lates calcarifer]	DnaJ C terminal domain	[O] KOG0714 Molecular chaperone (DnaJ superfamily)	DnaJ homolog subfamily B member 4 OS=Bos taurus GN=DNAJB4 PE=2 SV=1	GO:0006457//protein folding;GO:0051082//unfolded protein binding;GO:0002088//lens development in camera-type eye
CL3489.Contig5_All	1842	22.33	23.28	21.23	7.53	4.91	9.24	5.91	6.25	8.23	NA	NA	NA	NA	NA	NA	NA
CL1029.Contig2_All	2367	32.19	37.7	34.14	0.33	0.61	0.37	0.15	0.56	0.85	K03283//heat shock 70kDa protein 1/2/6/8+ko03040//Spliceosome+ko04144//Endocytosis+ko04141//Protein processing in endoplasmic reticulum+ko05134//Legionellosis+ko04213//Longevity regulating pathway - multiple species+ko04915//Estrogen signaling pathway+ko04612//Antigen processing and presentation+ko05145//Toxoplasmosis+ko04010//MAPK signaling pathway+ko05162//Measles+ko05164//Influenza A+ko05169//…	KF500542.1 Siniperca chuatsi heat shock protein 70a (HSP70a) gene, complete cds	heat shock protein 70b [Siniperca chuatsi]	Hsp70 protein	[O] KOG0101 Molecular chaperones HSP70/HSC70, HSP70 superfamily	Heat shock 70 kDa protein 1B OS=Sus scrofa GN=HSPA1B PE=2 SV=1	NA
CL366.Contig3_All	1261	143.86	142.22	249.24	104.78	69.97	84.29	73.5	64.29	67.34	K01365//cathepsin L [EC:3.4.22.15]+ko04145//Phagosome+ko04140//Autophagy - animal+ko04142//Lysosome+ko04210//Apoptosis+ko05418//Fluid shear stress and atherosclerosis+ko04612//Antigen processing and presentation+ko05323//Rheumatoid arthritis+ko05205//Proteoglycans in cancer	GQ903767.1 Oplegnathus fasciatus cathepsin L mRNA, complete cds	cathepsin L [Oplegnathus fasciatus]	Papain family cysteine protease	[O] KOG1543 Cysteine proteinase Cathepsin L	Cathepsin L1 OS=Chlorocebus aethiops GN=CTSL PE=1 SV=1	GO:0008234//cysteine-type peptidase activity
Unigene2403_All	2082	99.19	194.8	179.65	44.74	53.94	70.44	74.34	59.64	62.34	K17308//alpha-1-acid glycoprotein 1	HQ206606.1 Perca flavescens clone Pf_9236 tributyltin binding protein type 1 (TBT-bp1) mRNA, partial cds	PREDICTED: uncharacterized protein tbtbp [Oreochromis niloticus] >CCF55067.1 putative TBT binding protein [Oreochromis niloticus]	NA	NA	NA	NA
CL69.Contig2_All	499	482.18	562.44	527.25	224.05	186.37	195.41	155.15	132.02	145.66	K00657//diamine N-acetyltransferase [EC:2.3.1.57]+ko04216//Ferroptosis+ko00330//Arginine and proline metabolism+ko01100//Metabolic pathways	XM_018691737.1 PREDICTED: Lates calcarifer diamine acetyltransferase 1-like (LOC108893583), mRNA	PREDICTED: diamine acetyltransferase 1-like [Lates calcarifer]	Acetyltransferase (GNAT) family	[E] KOG3216 Diamine acetyltransferase	Diamine acetyltransferase 1 OS=Gallus gallus GN=SAT1 PE=2 SV=1	GO:0004145//diamine N-acetyltransferase activity
Unigene18506_All	1882	394.91	460.83	413.64	221	210.45	241.82	222.92	175.49	210	K01689//enolase [EC:4.2.1.11]+ko01200//Carbon metabolism+ko00010//Glycolysis / Gluconeogenesis+ko01230//Biosynthesis of amino acids+ko03018//RNA degradation+ko01100//Metabolic pathways+ko04066//HIF-1 signaling pathway	XM_010753896.2 PREDICTED: Larimichthys crocea enolase 3 (eno3), mRNA	PREDICTED: beta-enolase [Pygocentrus nattereri]	Enolase, C-terminal TIM barrel domain	[G] KOG2670 Enolase	Beta-enolase OS=Salmo salar GN=ENO3 PE=1 SV=1	NA
Unigene4644_All	842	51.11	129.85	79.08	23.62	25.34	44.41	49.25	30.65	36.19	K17308//alpha-1-acid glycoprotein 1	AC160863.10 Mus musculus 10 BAC RP23-234F23 (Roswell Park Cancer Institute (C57BL/6J Female) Mouse BAC Library) complete sequence	PREDICTED: saxitoxin and tetrodotoxin-binding protein 2-like [Lates calcarifer]	NA	NA	Saxitoxin and tetrodotoxin-binding protein 1 OS=Takifugu pardalis GN=psbp1 PE=1 SV=2	NA
CL661.Contig12_All	3239	24.09	47.81	79.43	17.61	5.83	16.83	4.17	1.87	5.02	K00106//xanthine dehydrogenase/oxidase [EC:1.17.1.4 1.17.3.2]+ko04146//Peroxisome+ko00983//Drug metabolism - other enzymes+ko00232//Caffeine metabolism+ko00230//Purine metabolism+ko01100//Metabolic pathways	XM_019261034.1 PREDICTED: Larimichthys crocea xanthine dehydrogenase/oxidase (LOC104938633), mRNA	PREDICTED: xanthine dehydrogenase/oxidase isoform X2 [Stegastes partitus]	Molybdopterin-binding domain of aldehyde dehydrogenase	[F] KOG0430 Xanthine dehydrogenase	Xanthine dehydrogenase/oxidase OS=Homo sapiens GN=XDH PE=1 SV=4	GO:0016614//oxidoreductase activity, acting on CH-OH group of donors;GO:0009055//electron transfer activity;GO:0051537//2 iron, 2 sulfur cluster binding;GO:0004855//xanthine oxidase activity;GO:0005506//iron ion binding;GO:0030151//molybdenum ion binding;GO:0050660//flavin adenine dinucleotide binding;GO:0004854//xanthine dehydrogenase activity;GO:0043546//molybdopterin cofactor binding
CL3412.Contig4_All	2232	17.6	33.08	34.47	3.38	2.02	1.93	3.16	5.81	2.44	K03909//tissue factor pathway inhibitor+ko04610//Complement and coagulation cascades	DQ207801.1 Gobio gobio microsatellite Gob12 sequence	PREDICTED: protein AMBP [Cynoglossus semilaevis]	Kunitz/Bovine pancreatic trypsin inhibitor domain	[O] KOG4295 Serine proteinase inhibitor (KU family)	Protein AMBP (Fragment) OS=Pleuronectes platessa PE=2 SV=1	NA
CL381.Contig1_All	4634	10.64	17.73	17.48	2.22	1.09	8.29	0.02	6.27	5.32	K12473//low-density lipoprotein receptor+ko04144//Endocytosis+ko04913//Ovarian steroidogenesis+ko05145//Toxoplasmosis+ko04979//Cholesterol metabolism+ko04976//Bile secretion+ko04934//Cushing's syndrome+ko04927//Cortisol synthesis and secretion+ko04925//Aldosterone synthesis and secretion+ko05160//Hepatitis C	XM_010747396.2 PREDICTED: Larimichthys crocea low density lipoprotein receptor (ldlr), mRNA	PREDICTED: LOW QUALITY PROTEIN: low-density lipoprotein receptor-like [Lates calcarifer]	Low-density lipoprotein receptor repeat class B	[T] KOG1215 Low-density lipoprotein receptors containing Ca2+-binding EGF-like domains	Low-density lipoprotein receptor 1 OS=Xenopus laevis GN=ldlr-a PE=1 SV=1	NA
CL2919.Contig3_All	2788	256.21	247.21	229.18	113.33	164.6	117.92	58.49	71.05	57.06	K03983//alpha-2-antiplasmin+ko04610//Complement and coagulation cascades	XR_002043078.1 PREDICTED: Larimichthys crocea alpha-2-antiplasmin-like (LOC104923535), transcript variant X2, misc_RNA	PREDICTED: alpha-2-antiplasmin-like [Lates calcarifer] >XP_018520718.1 PREDICTED: alpha-2-antiplasmin-like [Lates calcarifer]	Serpin (serine protease inhibitor)	[V] KOG2392 Serpin	Alpha-2-antiplasmin OS=Mus musculus GN=Serpinf2 PE=1 SV=1	NA
CL284.Contig4_All	2140	1.94	12.36	15.27	3.43	0.37	0.56	0.24	1.95	1.48	K07436//vitamin D3 24-hydroxylase [EC:1.14.15.16]+ko00100//Steroid biosynthesis+ko05206//MicroRNAs in cancer+ko01100//Metabolic pathways+ko04928//Parathyroid hormone synthesis, secretion and action	XM_018661816.1 PREDICTED: Lates calcarifer 1,25-dihydroxyvitamin D(3) 24-hydroxylase, mitochondrial (LOC108873562), mRNA	PREDICTED: 1,25-dihydroxyvitamin D(3) 24-hydroxylase, mitochondrial [Larimichthys crocea]	Cytochrome P450	[Q] KOG0159 Cytochrome P450 CYP11/CYP12/CYP24/CYP27 subfamilies	1,25-dihydroxyvitamin D(3) 24-hydroxylase, mitochondrial OS=Homo sapiens GN=CYP24A1 PE=1 SV=2	NA
CL796.Contig8_All	2808	1554	1405.09	1613.6	945.61	1020.6	954.39	828.18	742.01	894.21	K03927//carboxylesterase 2 [EC:3.1.1.1 3.1.1.84 3.1.1.56]+ko00983//Drug metabolism - other enzymes	XM_018704046.1 PREDICTED: Lates calcarifer carboxylesterase 5A-like (LOC108902269), transcript variant X1, mRNA	PREDICTED: carboxylesterase 5A-like isoform X1 [Lates calcarifer]	Carboxylesterase family	[R] KOG1516 Carboxylesterase and related proteins	Pyrethroid hydrolase Ces2a OS=Mus musculus GN=Ces2a PE=1 SV=1	GO:0016787//hydrolase activity
CL2971.Contig1_All	1372	38.95	93.88	58.88	29.76	15.66	6.44	20.02	24.95	10.18	K00025//malate dehydrogenase [EC:1.1.1.37]+ko01200//Carbon metabolism+ko00020//Citrate cycle (TCA cycle)+ko00620//Pyruvate metabolism+ko04964//Proximal tubule bicarbonate reclamation+ko01100//Metabolic pathways+ko00270//Cysteine and methionine metabolism+ko00630//Glyoxylate and dicarboxylate metabolism	KP872930.1 Sander lucioperca microsatellite luc192 sequence	malate dehydrogenase, cytoplasmic isoform X2 [Acanthochromis polyacanthus]	lactate/malate dehydrogenase, alpha/beta C-terminal domain	[C] KOG1496 Malate dehydrogenase	Malate dehydrogenase, cytoplasmic OS=Gallus gallus GN=MDH1 PE=2 SV=1	NA
CL894.Contig3_All	1480	3456.19	2944.3	2702.38	778.41	1258.18	766.85	70.7	32.46	66.18	K19470//complement C1q tumor necrosis factor-related protein 6;K18744//caprin-2	XM_020657839.1 PREDICTED: Labrus bergylta complement C1q-like protein 4 (LOC110002258), mRNA	PREDICTED: uncharacterized protein LOC108881863 [Lates calcarifer]	C1q domain	[R] LSE3568 H Complement-c1q tumor necrosis factor-related protein/Adipocyte-specific secretory protein, and related proteins	Complement C1q-like protein 3 OS=Mus musculus GN=C1ql3 PE=1 SV=1	NA
Unigene8962_All	2467	11.65	30.12	61.14	8.79	2.73	3.07	7.09	8.38	13.79	K00898//pyruvate dehydrogenase kinase 2/3/4 [EC:2.7.11.2]	XM_018689491.1 PREDICTED: Lates calcarifer pyruvate dehydrogenase (acetyl-transferring) kinase isozyme 2, mitochondrial-like (LOC108892051), mRNA	PREDICTED: pyruvate dehydrogenase (acetyl-transferring) kinase isozyme 2, mitochondrial-like [Lates calcarifer]	Mitochondrial branched-chain alpha-ketoacid dehydrogenase kinase	[T] KOG0787 Dehydrogenase kinase	[Pyruvate dehydrogenase (acetyl-transferring)] kinase isozyme 2, mitochondrial OS=Mus musculus GN=Pdk2 PE=1 SV=2	NA
CL284.Contig2_All	1293	1.1	4.73	9.4	0.31	0	0	0.25	0.22	0.06	K07436//vitamin D3 24-hydroxylase [EC:1.14.15.16]+ko00100//Steroid biosynthesis+ko05206//MicroRNAs in cancer+ko01100//Metabolic pathways+ko04928//Parathyroid hormone synthesis, secretion and action	XM_018661816.1 PREDICTED: Lates calcarifer 1,25-dihydroxyvitamin D(3) 24-hydroxylase, mitochondrial (LOC108873562), mRNA	PREDICTED: 1,25-dihydroxyvitamin D(3) 24-hydroxylase, mitochondrial [Larimichthys crocea]	Cytochrome P450	[Q] KOG0159 Cytochrome P450 CYP11/CYP12/CYP24/CYP27 subfamilies	1,25-dihydroxyvitamin D(3) 24-hydroxylase, mitochondrial OS=Homo sapiens GN=CYP24A1 PE=1 SV=2	GO:0016705//oxidoreductase activity, acting on paired donors, with incorporation or reduction of molecular oxygen;GO:0020037//heme binding;GO:0005506//iron ion binding;GO:0004497//monooxygenase activity
the genes of pre-weaning stage lowest expressed among three weaning stages
CL1611.Contig2_All	1081	0.13	0.46	0.17	5.55	1.95	10.41	28.82	37.55	36.1	K10435//microtubule-associated protein 1 light chain+ko04216//Ferroptosis	XM_010741367.2 PREDICTED: Larimichthys crocea microtubule associated protein 1 light chain 3 gamma (map1lc3c), mRNA	PREDICTED: microtubule-associated proteins 1A/1B light chain 3C [Larimichthys crocea] >KKF10283.1 Microtubule-associated proteins 1A/1B light chain 3C [Larimichthys crocea]	Autophagy protein Atg8 ubiquitin like	[Z] KOG1654 Microtubule-associated anchor protein involved in autophagy and membrane trafficking	Microtubule-associated proteins 1A/1B light chain 3C OS=Homo sapiens GN=MAP1LC3C PE=1 SV=1	GO:0006914//autophagy
Unigene483_All	3327	9.42	8.8	8.36	38.84	33.29	40.41	44.92	37.75	37.17	K04660//decorin+ko04350//TGF-beta signaling pathway+ko05205//Proteoglycans in cancer	XM_018685629.1 PREDICTED: Lates calcarifer decorin (dcn), mRNA	Decorin [Larimichthys crocea]	Leucine rich repeat	[R] KOG0619 FOG: Leucine rich repeat	Decorin OS=Pan troglodytes GN=DCN PE=2 SV=1	NA
CL455.Contig4_All	2147	5.86	2.93	5.25	60.76	9.96	9.64	27.18	25.8	17.77	K02373//FAS-associated death domain protein+ko04215//Apoptosis - multiple species+ko04217//Necroptosis+ko04210//Apoptosis+ko01524//Platinum drug resistance+ko04657//IL-17 signaling pathway+ko04668//TNF signaling pathway+ko05142//Chagas disease (American trypanosomiasis)+ko04621//NOD-like receptor signaling pathway+ko04620//Toll-like receptor signaling pathway+ko04622//RIG-I-like receptor signalin…	XM_018672053.1 PREDICTED: Lates calcarifer high choriolytic enzyme 2-like (LOC108880502), mRNA	PREDICTED: high choriolytic enzyme 2-like [Lates calcarifer]	Astacin (Peptidase family M12A)	[O] KOG3714 Meprin A metalloprotease	High choriolytic enzyme 1 OS=Oryzias latipes GN=hcea PE=1 SV=1	NA
CL347.Contig3_All	922	21.39	17.7	4.1	969.87	69.76	87.25	306.77	254.9	160.06	K01326//pancreatic elastase I [EC:3.4.21.36]	XM_010734739.2 PREDICTED: Larimichthys crocea elastase-1-like (LOC104922033), mRNA	PREDICTED: elastase-1-like isoform X2 [Lates calcarifer]	Trypsin	[E] KOG3627 Trypsin	Elastase-1 OS=Salmo salar PE=1 SV=1	NA
CL2037.Contig23_All	3320	3.85	2.04	1.8	15.4	12.49	10.05	11.03	10.35	11.92	K00485//dimethylaniline monooxygenase (N-oxide forming) [EC:1.14.13.8]+ko00982//Drug metabolism - cytochrome P450	XM_018670157.1 PREDICTED: Lates calcarifer dimethylaniline monooxygenase [N-oxide-forming] 5-like (LOC108879033), mRNA	PREDICTED: dimethylaniline monooxygenase [N-oxide-forming] 5-like [Neolamprologus brichardi]	Flavin-binding monooxygenase-like	[Q] KOG1399 Flavin-containing monooxygenase	Dimethylaniline monooxygenase [N-oxide-forming] 5 OS=Homo sapiens GN=FMO5 PE=1 SV=2	NA
CL2543.Contig2_All	653	2.08	2.73	0.17	11.71	12.94	6.33	11.59	24.4	24.17	K21097//C-C motif chemokine 24+ko04062//Chemokine signaling pathway+ko04060//Cytokine-cytokine receptor interaction;K16062//C-C motif chemokine 21+ko04062//Chemokine signaling pathway+ko04060//Cytokine-cytokine receptor interaction+ko04064//NF-kappa B signaling pathway	XM_018676985.1 PREDICTED: Lates calcarifer uncharacterized LOC108883626 (LOC108883626), mRNA	CC chemokine, partial [Siniperca chuatsi]	Small cytokines (intecrine/chemokine), interleukin-8 like	NA	NA	NA
CL406.Contig8_All	1385	0.38	0	0	97.58	55.14	120.95	126.73	225.8	106.64	K19928//zona pellucida sperm-binding protein 3	KY349110.1 Paralichthys olivaceus choriogenin L mRNA, complete cds	PREDICTED: zona pellucida sperm-binding protein 3 [Larimichthys crocea] >KKF09608.1 Zona pellucida sperm-binding protein 3 [Larimichthys crocea]	Zona pellucida-like domain	[VW] LSE0101 H Receptor-like glycoprotein	Zona pellucida sperm-binding protein 3 OS=Gallus gallus GN=ZP3 PE=1 SV=4	NA
Unigene551_All	1431	9.09	9.72	3.28	686.62	48.23	64.09	248.88	197.99	126.39	K01291//carboxypeptidase B [EC:3.4.17.2]+ko04974//Protein digestion and absorption+ko04972//Pancreatic secretion	XM_010753400.2 PREDICTED: Larimichthys crocea carboxypeptidase B1 (cpb1), mRNA	Carboxypeptidase B [Dicentrarchus labrax]	Zinc carboxypeptidase	[S] KOG2650 Zinc carboxypeptidase	Carboxypeptidase B OS=Rattus norvegicus GN=Cpb1 PE=1 SV=1	GO:0008270//zinc ion binding;GO:0004181//metallocarboxypeptidase activity
CL563.Contig3_All	1831	2.32	2.15	1.29	7.77	9.79	10.44	7.67	8.98	8.56	K12804//proline-serine-threonine phosphatase interacting protein 1+ko04621//NOD-like receptor signaling pathway;K17286//erythrocyte band 7 integral membrane protein;K19934//calcium-binding protein	XM_010755980.2 PREDICTED: Larimichthys crocea calumenin (LOC104939438), transcript variant X2, mRNA	PREDICTED: calumenin-like isoform X1 [Lates calcarifer] >XP_018553857.1 PREDICTED: calumenin-like isoform X1 [Lates calcarifer]	EF hand	[TU] KOG4223 Reticulocalbin, calumenin, DNA supercoiling factor, and related Ca2+-binding proteins of the CREC family (EF-Hand protein superfamily)	Calumenin OS=Oryctolagus cuniculus GN=CALU PE=1 SV=2	NA
Unigene11245_All	1444	0.69	1.12	0.41	28.76	2.21	2.67	12.34	10.73	7.16	K14074//pancreatic lipase-related protein 1 [EC:3.1.1.3]+ko04975//Fat digestion and absorption+ko04972//Pancreatic secretion+ko00561//Glycerolipid metabolism+ko01100//Metabolic pathways;K14073//pancreatic triacylglycerol lipase [EC:3.1.1.3]+ko04975//Fat digestion and absorption+ko04977//Vitamin digestion and absorption+ko04972//Pancreatic secretion+ko00561//Glycerolipid metabolism+ko01100//Metabo…	AB252856.1 Pagrus major PL mRNA for pancreatic lipase, partial cds	pancreatic lipase, partial [Pagrus major]	Lipase	[MOI] TWOG0490 Vitellogenin/Lipoprotein lipase/Triacylglyerol lipase	Inactive pancreatic lipase-related protein 1 OS=Canis lupus familiaris GN=PNLIPRP1 PE=1 SV=2	NA
CL155.Contig3_All	678	8.84	49.98	40	466.78	283.26	401.21	544.52	628.29	634.07	K08756//fatty acid-binding protein 7, brain+ko03320//PPAR signaling pathway	XM_010756067.2 PREDICTED: Larimichthys crocea fatty acid-binding protein, brain (LOC104939518), mRNA	fatty acid-binding protein, brain [Labrus bergylta]	Lipocalin / cytosolic fatty-acid binding protein family	[I] KOG4015 Fatty acid-binding protein FABP	Fatty acid-binding protein, brain OS=Bos taurus GN=FABP7 PE=1 SV=2	GO:0008289//lipid binding;GO:0005215//transporter activity
CL88.Contig5_All	1596	4.55	11.49	3.46	36.36	20.24	35.75	23.14	30.47	40.15	NA	NA	PREDICTED: uncharacterized protein LOC108875554 [Lates calcarifer]	NA	NA	NA	NA
CL2229.Contig2_All	1370	9.59	18.34	24.38	81.4	53.37	81.47	111.06	95.63	111.72	K08328//guanylate cyclase activator 1+ko04744//Phototransduction	EU144047.1 Perca flavescens vertebrate MID1 interacting-like protein mRNA, complete cds	PREDICTED: mid1-interacting protein 1-B-like [Neolamprologus brichardi]	Thyroid hormone-inducible hepatic protein Spot 14	NA	Mid1-interacting protein 1-like OS=Danio rerio GN=mid1ip1l PE=2 SV=1	NA
Unigene2744_All	873	1.13	0.77	0.12	153.22	11.15	9.78	172.29	125.58	71.88	K01346//pancreatic elastase II [EC:3.4.21.71]+ko04974//Protein digestion and absorption+ko04972//Pancreatic secretion	XM_018673787.1 PREDICTED: Lates calcarifer chymotrypsin-like elastase family member 2A (LOC108881697), mRNA	PREDICTED: chymotrypsin-like elastase family member 2A [Lates calcarifer]	Trypsin	[E] KOG3627 Trypsin	Chymotrypsin-like elastase family member 1 OS=Canis lupus familiaris GN=CELA1 PE=2 SV=1	NA
CL3385.Contig9_All	5839	16.89	0.86	2.4	779.83	825.65	2567.3	2194.02	1594.87	0	K13114//pinin+ko03013//RNA transport+ko03015//mRNA surveillance pathway	JQ283441.1 Dicentrarchus labrax vitellogenin Aa (vtgAa) mRNA, complete cds	vitellogenin Aa [Dicentrarchus labrax]	Lipoprotein amino terminal region	[Y] KOG2992 Nucleolar GTPase/ATPase p130	Vitellogenin OS=Oncorhynchus mykiss GN=vtg1 PE=1 SV=1	NA
Unigene13214_All	469	11.2	9.39	11.42	49.11	33.54	30.93	24.71	23.55	26.06	K17274//calpactin-1 light chain	XM_018685082.1 PREDICTED: Lates calcarifer protein S100-A1-like (LOC108888880), mRNA	PREDICTED: protein S100-A1-like [Lates calcarifer]	S-100/ICaBP type calcium binding domain	[T] LSE0196 H S100 EF-hand calcium-binding protein	Protein S100-A1 OS=Rattus norvegicus GN=S100a1 PE=1 SV=3	NA
Unigene5818_All	1702	10.03	19.27	4.13	433.41	33.48	40.68	113.54	96.06	56.31	K01312//trypsin [EC:3.4.21.4]+ko04974//Protein digestion and absorption+ko04972//Pancreatic secretion+ko04080//Neuroactive ligand-receptor interaction+ko05164//Influenza A	XM_018687091.1 PREDICTED: Lates calcarifer trypsin-3 (LOC108890234), mRNA	PREDICTED: trypsin-3 [Lates calcarifer] >XP_018542612.1 PREDICTED: trypsin-3 [Lates calcarifer]	Trypsin	[E] KOG3627 Trypsin	Trypsin-3 (Fragment) OS=Salmo salar PE=1 SV=1	NA
CL2945.Contig2_All	869	18.78	25.32	10.01	857.32	65.99	54.32	200.33	156.83	99.05	K01346//pancreatic elastase II [EC:3.4.21.71]+ko04974//Protein digestion and absorption+ko04972//Pancreatic secretion	XM_010735735.2 PREDICTED: Larimichthys crocea chymotrypsin-like elastase family member 2A (LOC104922804), mRNA	Chymotrypsin-like elastase family member 2A [Larimichthys crocea]	Trypsin	[E] KOG3627 Trypsin	Chymotrypsin-C OS=Bos taurus GN=CTRC PE=1 SV=2	NA
CL1239.Contig5_All	816	1.48	0.91	1.08	48.83	5.19	4.61	42.96	39.23	24.62	K01312//trypsin [EC:3.4.21.4]+ko04974//Protein digestion and absorption+ko04972//Pancreatic secretion+ko04080//Neuroactive ligand-receptor interaction+ko05164//Influenza A	EU688997.1 Siniperca chuatsi trypsinogen 2 (TRS-B) mRNA, complete cds	trypsinogen 2 [Siniperca chuatsi]	Trypsin	[E] KOG3627 Trypsin	Trypsin-1 OS=Salmo salar PE=1 SV=1	NA
CL415.Contig4_All	1862	12.68	5.93	6.14	33.43	32.97	30.13	39.81	74.63	69.42	K17284//perilipin-2+ko03320//PPAR signaling pathway	XM_018690796.1 PREDICTED: Lates calcarifer perilipin 2 (plin2), mRNA	PREDICTED: perilipin-2 [Lates calcarifer]	Perilipin family	[UI] TWOG0498 Mannose 6-phosphate receptor cofactor involved in formation of transport vesicles/Constituent of milk lipid globule membrane/Perilipins, lipid droplet-associated proteins of adipocytes	Perilipin-2 OS=Homo sapiens GN=PLIN2 PE=1 SV=2	NA
Unigene9616_All	964	3.3	1.86	0.17	103.19	8.53	7.42	136.45	127.88	76.78	K01312//trypsin [EC:3.4.21.4]+ko04974//Protein digestion and absorption+ko04972//Pancreatic secretion+ko04080//Neuroactive ligand-receptor interaction+ko05164//Influenza A	XM_018672383.1 PREDICTED: Lates calcarifer trypsin-2-like (LOC108880717), mRNA	trypsin-2-like [Monopterus albus]	Trypsin	[E] KOG3627 Trypsin	Anionic trypsin-1 OS=Rattus norvegicus GN=Prss1 PE=1 SV=1	NA
CL3385.Contig10_All	6349	0	0	0.06	17.52	27.07	17.55	14.61	30.06	16.26	K13114//pinin+ko03013//RNA transport+ko03015//mRNA surveillance pathway	KU960928.1 Micropterus dolomieu vitellogenin Aa mRNA, partial cds	vitellogenin Aa [Morone saxatilis]	Lipoprotein amino terminal region	[GO] KOG4157 beta-1,6-N-acetylglucosaminyltransferase, contains WSC domain	Vitellogenin-1 OS=Fundulus heteroclitus GN=vtg1 PE=1 SV=2	NA
CL1189.Contig3_All	2429	7.5	4.69	4.13	22.3	11.39	24.19	16.86	13.77	16.87	K21599//circadian-associated transcriptional repressor	XM_018680880.1 PREDICTED: Lates calcarifer circadian-associated transcriptional repressor-like (LOC108886176), mRNA	PREDICTED: circadian-associated transcriptional repressor-like [Lates calcarifer]	Circadian-associated transcriptional repressor	NA	Circadian-associated transcriptional repressor OS=Homo sapiens GN=CIART PE=1 SV=1	GO:0032922//circadian regulation of gene expression;GO:0000976//transcription regulatory region sequence-specific DNA binding
Unigene13180_All	3218	31.47	14.41	11.53	68.38	58.21	58.31	87.53	61.94	72.12	K09055//CCAAT/enhancer binding protein (C/EBP), alpha+ko05200//Pathways in cancer+ko05202//Transcriptional misregulation in cancer+ko04932//Non-alcoholic fatty liver disease (NAFLD)+ko05221//Acute myeloid leukemia	XM_018692892.1 PREDICTED: Lates calcarifer CCAAT/enhancer binding protein alpha (cebpa), mRNA	CCAAT/enhancer-binding protein alpha [Acanthochromis polyacanthus]	Basic region leucine zipper	[K] KOG3119 Basic region leucine zipper transcription factor	CCAAT/enhancer-binding protein alpha OS=Mus musculus GN=Cebpa PE=1 SV=2	NA
CL3280.Contig8_All	2837	6.92	17.81	7.99	236.06	223.3	289.18	769.81	761.26	789.34	K00507//stearoyl-CoA desaturase (Delta-9 desaturase) [EC:1.14.19.1]+ko03320//PPAR signaling pathway+ko01040//Biosynthesis of unsaturated fatty acids+ko04212//Longevity regulating pathway - worm+ko04152//AMPK signaling pathway+ko01212//Fatty acid metabolism	XM_018696772.1 PREDICTED: Lates calcarifer acyl-CoA desaturase-like (LOC108897240), mRNA	acyl-CoA desaturase-like [Acanthochromis polyacanthus]	Fatty acid desaturase	[I] KOG1600 Fatty acid desaturase	Acyl-CoA desaturase OS=Cyprinus carpio PE=2 SV=2	NA
CL312.Contig1_All	4466	12.34	15.46	15.29	52.31	64.94	58.34	41.04	28.26	28.95	K06236//collagen, type I, alpha+ko04512//ECM-receptor interaction+ko04510//Focal adhesion+ko04933//AGE-RAGE signaling pathway in diabetic complications+ko04611//Platelet activation+ko05146//Amoebiasis+ko04974//Protein digestion and absorption+ko04151//PI3K-Akt signaling pathway+ko04926//Relaxin signaling pathway+ko05165//Human papillomavirus infection	XM_019261704.1 PREDICTED: Larimichthys crocea collagen alpha-1(I) chain-like (LOC104932212), mRNA	collagen alpha-1(I) chain precursor [Oreochromis niloticus] >BAL40987.1 collagen type I alpha 1 [Oreochromis niloticus]	Collagen triple helix repeat (20 copies)	[W] KOG3544 Collagens (type IV and type XIII), and related proteins	Collagen alpha-1(I) chain OS=Gallus gallus GN=COL1A1 PE=1 SV=3	GO:0005201//extracellular matrix structural constituent;GO:0005581//collagen trimer
CL3385.Contig8_All	2683	14.16	9.52	18.59	3992.1	1423.93	5017.43	7705.58	5634.34	7501.66	K18626//trichohyalin;K03900//von Willebrand factor+ko04512//ECM-receptor interaction+ko04510//Focal adhesion+ko04610//Complement and coagulation cascades+ko04611//Platelet activation+ko04151//PI3K-Akt signaling pathway+ko05165//Human papillomavirus infection;K18273//alpha-tectorin	JQ283441.1 Dicentrarchus labrax vitellogenin Aa (vtgAa) mRNA, complete cds	vitellogenin Aa [Dicentrarchus labrax]	Domain of unknown function (DUF1944)	[I] KOG4338 Predicted lipoprotein	Vitellogenin OS=Oncorhynchus mykiss GN=vtg1 PE=1 SV=1	NA
Unigene7794_All	939	0.16	0.67	0.93	8.5	5.17	5.25	12.11	13.38	10.72	K17308//alpha-1-acid glycoprotein 1	CR656722.2 Tetraodon nigroviridis full-length cDNA	hypothetical protein EH28_03857 [Larimichthys crocea]	ApoM domain	NA	NA	NA
CL3403.Contig13_All	1221	2.23	1.24	0.63	17.46	6	4.79	111.46	74.55	119.55	K10104//ficolin;K06252//tenascin+ko04512//ECM-receptor interaction+ko04510//Focal adhesion+ko05206//MicroRNAs in cancer+ko04151//PI3K-Akt signaling pathway+ko05165//Human papillomavirus infection	FJ804420.1 Perca flavescens microfibrillar-associated protein 4 type III mRNA, complete cds	PREDICTED: microfibril-associated glycoprotein 4-like isoform X3 [Lates calcarifer] >XP_018544170.1 PREDICTED: microfibril-associated glycoprotein 4-like isoform X3 [Lates calcarifer]	Fibrinogen beta and gamma chains, C-terminal globular domain	[R] KOG2579 Ficolin and related extracellular proteins	Microfibril-associated glycoprotein 4 OS=Bos taurus GN=MFAP4 PE=1 SV=2	NA
Unigene518_All	2687	12.45	9.18	13.34	26.8	29.69	34.12	56.26	57.02	55.78	K00036//glucose-6-phosphate 1-dehydrogenase [EC:1.1.1.49 1.1.1.363]+ko01200//Carbon metabolism+ko00480//Glutathione metabolism+ko00030//Pentose phosphate pathway+ko05230//Central carbon metabolism in cancer+ko01100//Metabolic pathways	XM_018701147.1 PREDICTED: Lates calcarifer glucose-6-phosphate 1-dehydrogenase (LOC108900208), transcript variant X2, mRNA	PREDICTED: glucose-6-phosphate 1-dehydrogenase isoform X1 [Paralichthys olivaceus]	Glucose-6-phosphate dehydrogenase, C-terminal domain	[G] KOG0563 Glucose-6-phosphate 1-dehydrogenase	Glucose-6-phosphate 1-dehydrogenase OS=Takifugu rubripes GN=g6pd PE=3 SV=1	NA
Unigene2837_All	2438	0.43	0	0.14	9.9	10.71	10.37	14.17	18.83	15	K19926//zona pellucida sperm-binding protein 1	KR338826.1 Thunnus orientalis choriogenin Hb mRNA, complete cds	PREDICTED: zona pellucida sperm-binding protein 4-like isoform X1 [Larimichthys crocea]	Zona pellucida-like domain	[K] KOG1474 Transcription initiation factor TFIID, subunit BDF1 and related bromodomain proteins	Proline-rich protein HaeIII subfamily 1 OS=Mus musculus GN=Prh1 PE=2 SV=2	NA
Unigene876_All	3804	1.13	0.61	0.43	6.39	10.31	7.16	23.5	50.39	53.84	K14026//SEL1 protein+ko04141//Protein processing in endoplasmic reticulum;K12006//tripartite motif-containing protein 16;K22614//NLR family CARD domain-containing protein 3	XM_019269008.1 PREDICTED: Larimichthys crocea stonustoxin subunit beta-like (LOC109140860), mRNA	PREDICTED: stonustoxin subunit beta-like [Larimichthys crocea]	SPRY-associated domain	[TV] LSE3548 H Butyrophilin and related proteins	Neoverrucotoxin subunit beta OS=Synanceia verrucosa PE=1 SV=1	NA
CL2043.Contig1_All	1248	3.33	2.9	3.34	17.62	14.06	16.77	17.7	13.61	16.74	K15107//solute carrier family 25 (mitochondrial glutamate transporter), member 18/22	XM_019267486.1 PREDICTED: Larimichthys crocea mitochondrial glutamate carrier 1-like (LOC104931841), transcript variant X3, mRNA	mitochondrial glutamate carrier 1-like [Labrus bergylta]	Mitochondrial carrier protein	[C] KOG0750 Mitochondrial solute carrier protein	Mitochondrial glutamate carrier 1 OS=Homo sapiens GN=SLC25A22 PE=1 SV=1	NA
CL3385.Contig1_All	867	0.18	0	0.06	8.05	15.17	10.57	4.72	7.39	3.94	K18626//trichohyalin	KU960928.1 Micropterus dolomieu vitellogenin Aa mRNA, partial cds	vitellogenin Aa, partial [Micropterus dolomieu]	Lipoprotein amino terminal region	[I] KOG4338 Predicted lipoprotein	Vitellogenin-1 OS=Fundulus heteroclitus GN=vtg1 PE=1 SV=2	NA
Unigene3755_All	2542	43.01	20.8	26.01	2359.63	2123.69	2151.95	2528.33	3566.4	3356.55	K19926//zona pellucida sperm-binding protein 1	KR338826.1 Thunnus orientalis choriogenin Hb mRNA, complete cds	PREDICTED: zona pellucida sperm-binding protein 4-like isoform X2 [Larimichthys crocea]	Zona pellucida-like domain	[GO] KOG4157 beta-1,6-N-acetylglucosaminyltransferase, contains WSC domain	Proline-rich protein 2 OS=Mus musculus GN=Prp2 PE=2 SV=2	NA
Unigene5465_All	1274	9.52	7.87	2.73	445.03	20.42	28.06	68.99	54.44	32.66	K18543//choriolysin H [EC:3.4.24.67]	XM_018672054.1 PREDICTED: Lates calcarifer high choriolytic enzyme 1-like (LOC108880504), mRNA	astacin like metalloprotease [Epinephelus coioides]	Astacin (Peptidase family M12A)	[O] KOG3714 Meprin A metalloprotease	High choriolytic enzyme 2 OS=Oryzias latipes GN=hceb PE=2 SV=1	NA
Unigene18294_All	2709	10.43	5.84	7.84	41.58	16.69	37.62	36.63	20.11	46.68	NA	XM_018703790.1 PREDICTED: Lates calcarifer liver-expressed antimicrobial peptide 2-like (LOC108902073), mRNA	liver-expressed antimicrobial peptide 2 [Miichthys miiuy] >AHN13906.1 liver-expressed antimicrobial peptide 2 [Miichthys miiuy]	Liver-expressed antimicrobial peptide 2 precursor (LEAP-2)	NA	Liver-expressed antimicrobial peptide 2 OS=Bos taurus GN=LEAP2 PE=3 SV=1	GO:0042742//defense response to bacterium
Unigene6904_All	3251	19.25	21.05	15.89	53.73	57.42	47.14	40.41	45.35	42.56	K06508//CD81 antigen+ko04662//B cell receptor signaling pathway+ko05144//Malaria+ko05160//Hepatitis C	XM_010733960.2 PREDICTED: Larimichthys crocea CD81 antigen (LOC104921434), mRNA	PREDICTED: CD81 antigen-like [Stegastes partitus]	Tetraspanin family	[R] KOG3882 Tetraspanin family integral membrane protein	CD81 antigen OS=Bos taurus GN=CD81 PE=2 SV=1	GO:0016021//integral component of membrane
CL467.Contig5_All	6245	0.03	0.11	0.03	95.17	76.63	139.55	94.03	157.41	122.73	K13172//serine/arginine repetitive matrix protein 2	JQ283442.1 Dicentrarchus labrax vitellogenin Ab (vtgAb) mRNA, complete cds	vitellogenin Ab [Dicentrarchus labrax]	Lipoprotein amino terminal region	[Y] KOG2992 Nucleolar GTPase/ATPase p130	Vitellogenin OS=Oncorhynchus mykiss GN=vtg1 PE=1 SV=1	NA
Unigene15176_All	2299	0.02	0	0	13.52	4.26	18.7	24.64	37.44	28.59	K21958//extracellular serine/threonine protein kinase FAM20C [EC:2.7.11.1]	XM_019253789.1 PREDICTED: Larimichthys crocea extracellular serine/threonine protein kinase FAM20C-like (LOC109136941), mRNA	PREDICTED: extracellular serine/threonine protein kinase FAM20C-like [Larimichthys crocea]	Golgi casein kinase, C-terminal, Fam20	[S] KOG3829 Uncharacterized conserved protein	Extracellular serine/threonine protein kinase FAM20C OS=Homo sapiens GN=FAM20C PE=1 SV=2	NA
CL2634.Contig2_All	2729	6.16	5.94	5.6	22.84	21.03	19.23	15.56	20.96	23.4	K07410//cytochrome P450 family 1 subfamily B polypeptide 1 [EC:1.14.14.1]+ko00980//Metabolism of xenobiotics by cytochrome P450+ko04913//Ovarian steroidogenesis+ko05204//Chemical carcinogenesis+ko05206//MicroRNAs in cancer+ko00140//Steroid hormone biosynthesis+ko00380//Tryptophan metabolism;K17812//cytochrome P450 family 1 subfamily C	AF235138.1 Stenotomus chrysops cytochrome P450 1C2 (CYP1C2) mRNA, complete cds	cytochrome P450 family 1 subfamily C polypeptide 2, partial [Gasterosteus aculeatus]	Cytochrome P450	[Q] KOG0156 Cytochrome P450 CYP2 subfamily	Cytochrome P450 1B1 OS=Homo sapiens GN=CYP1B1 PE=1 SV=2	GO:0016705//oxidoreductase activity, acting on paired donors, with incorporation or reduction of molecular oxygen;GO:0020037//heme binding;GO:0005506//iron ion binding;GO:0004497//monooxygenase activity
CL455.Contig6_All	964	20.02	13.86	4.05	601.35	33.71	48.04	169.07	136.4	74.31	K18543//choriolysin H [EC:3.4.24.67]	XM_018672054.1 PREDICTED: Lates calcarifer high choriolytic enzyme 1-like (LOC108880504), mRNA	PREDICTED: high choriolytic enzyme 2-like [Lates calcarifer]	Astacin (Peptidase family M12A)	[O] KOG3714 Meprin A metalloprotease	High choriolytic enzyme 2 OS=Oryzias latipes GN=hceb PE=2 SV=1	NA
Unigene14877_All	1566	6.68	8.19	7.29	28.82	28.95	27.03	19.04	20.22	18.76	K12827//splicing factor 3A subunit 3+ko03040//Spliceosome;K14380//four and a half LIM domains protein 2+ko04380//Osteoclast differentiation	XM_010734090.2 PREDICTED: Larimichthys crocea four and a half LIM domains protein 3 (LOC104921535), mRNA	PREDICTED: four and a half LIM domains protein 3-like [Lates calcarifer]	LIM domain	[TZR] KOG1704 FOG: LIM domain	Four and a half LIM domains protein 3 OS=Bos taurus GN=FHL3 PE=2 SV=1	GO:0046872//metal ion binding
Unigene4028_All	2205	0.2	0.17	0.09	14.52	11.8	24.75	31.23	35.72	18.82	K19926//zona pellucida sperm-binding protein 1	KR338826.1 Thunnus orientalis choriogenin Hb mRNA, complete cds	PREDICTED: zona pellucida sperm-binding protein 4-like isoform X2 [Larimichthys crocea]	Zona pellucida-like domain	[M] LSE0120 A Extensin and related proteins	Proline-rich protein 2 OS=Mus musculus GN=Prp2 PE=2 SV=2	NA
CL39.Contig1_All	2005	12.08	2.79	7.95	28.37	33.27	29.63	36.44	47.88	39.72	K00787//farnesyl diphosphate synthase [EC:2.5.1.1 2.5.1.10]+ko00900//Terpenoid backbone biosynthesis+ko01100//Metabolic pathways+ko05164//Influenza A+ko05166//HTLV-I infection	XM_018680467.1 PREDICTED: Lates calcarifer farnesyl diphosphate synthase (fdps), mRNA	PREDICTED: farnesyl pyrophosphate synthase [Larimichthys crocea]	Polyprenyl synthetase	[H] KOG0711 Polyprenyl synthetase	Farnesyl pyrophosphate synthase OS=Gallus gallus GN=FDPS PE=1 SV=2	NA
Unigene753_All	1958	78.23	62.44	69.03	119.1	111.13	141.11	147.57	160.51	161.02	K09608//tolloid-like protein 1 [EC:3.4.24.-]	XM_010767610.1 PREDICTED: Notothenia coriiceps procollagen C-endopeptidase enhancer 2-like (LOC104942388), mRNA	Procollagen C-endopeptidase enhancer 2 precursor [Anoplopoma fimbria]	CUB domain	[OW] TWOG0132 Procollagen C-endopeptidase enhancer	Procollagen C-endopeptidase enhancer 2 OS=Homo sapiens GN=PCOLCE2 PE=1 SV=1	NA
Unigene2542_All	1697	0.64	0	0.83	2.95	13.51	12.98	33.81	25.49	37.31	K17854//cytochrome P450 family 2 subfamily K	XM_019254010.1 PREDICTED: Larimichthys crocea cytochrome P450 2K1-like (LOC104925694), mRNA	PREDICTED: cytochrome P450 2K1-like [Lates calcarifer]	Cytochrome P450	[Q] KOG0156 Cytochrome P450 CYP2 subfamily	Cytochrome P450 2K1 OS=Oncorhynchus mykiss GN=cyp2k1 PE=2 SV=1	NA
Unigene9452_All	1307	6.08	6.06	5.85	51.9	66.47	56.01	23.12	21.38	23.88	K17092//annexin A2	XM_018680620.1 PREDICTED: Lates calcarifer annexin A2-like (LOC108886019), mRNA	Nuclear receptor ROR-alpha [Larimichthys crocea]	Annexin	[U] KOG0819 Annexin	Annexin A2 OS=Homo sapiens GN=ANXA2 PE=1 SV=2	NA
Unigene3247_All	5500	0	0	0.03	102.78	47.54	181.96	242.86	349.98	237.9	K18626//trichohyalin;K13211//GC-rich sequence DNA-binding factor	JQ341410.1 Dicentrarchus labrax vitellogenin C (vtgC) mRNA, complete cds	vitellogenin C [Dicentrarchus labrax]	Lipoprotein amino terminal region	[I] KOG4338 Predicted lipoprotein	Vitellogenin (Fragment) OS=Acipenser transmontanus PE=2 SV=1	NA
CL678.Contig3_All	1080	25.97	30.97	33.54	74.78	102.99	71.25	75.57	79.89	73.91	K12751//myosin light chain 6+ko04530//Tight junction+ko04270//Vascular smooth muscle contraction+ko04921//Oxytocin signaling pathway	XM_018666051.1 PREDICTED: Lates calcarifer myosin light polypeptide 6 (LOC108876498), transcript variant X4, mRNA	PREDICTED: myosin light polypeptide 6-like isoform X1 [Nothobranchius furzeri]	EF-hand domain	[Z] KOG0030 Myosin essential light chain, EF-Hand protein superfamily	Myosin light polypeptide 6 OS=Pongo abelii GN=MYL6 PE=2 SV=3	GO:0005509//calcium ion binding
Unigene12880_All	2026	3.12	2.97	2.47	17.1	18.16	15.24	9.63	11.38	11.48	K08784//HtrA serine peptidase 1 [EC:3.4.21.-]	XM_008287139.1 PREDICTED: Stegastes partitus HtrA serine peptidase 1 (htra1), mRNA	PREDICTED: serine protease HTRA1 [Larimichthys crocea]	Trypsin-like peptidase domain	[O] KOG1320 Serine protease	Serine protease HTRA1B OS=Danio rerio GN=htra1b PE=2 SV=1	NA
CL1172.Contig1_All	1854	61.43	66.35	87.91	178.83	160.05	194.29	250.51	192.17	231.37	K01689//enolase [EC:4.2.1.11]+ko01200//Carbon metabolism+ko00010//Glycolysis / Gluconeogenesis+ko01230//Biosynthesis of amino acids+ko03018//RNA degradation+ko01100//Metabolic pathways+ko04066//HIF-1 signaling pathway	XM_010740944.2 PREDICTED: Larimichthys crocea enolase 1 (eno1), transcript variant X3, mRNA	PREDICTED: alpha-enolase isoform X1 [Larimichthys crocea] >XP_010739246.1 PREDICTED: alpha-enolase isoform X1 [Larimichthys crocea] >KKF21334.1 Alpha-enolase [Larimichthys crocea]	Enolase, C-terminal TIM barrel domain	[G] KOG2670 Enolase	Alpha-enolase OS=Alligator mississippiensis PE=2 SV=3	GO:0000287//magnesium ion binding;GO:0004634//phosphopyruvate hydratase activity;GO:0006096//glycolytic process;GO:0000015//phosphopyruvate hydratase complex
Unigene5992_All	1307	0.63	0.78	0.48	7.21	9.61	7.81	7.73	8.77	7.99	NA	XM_018668160.1 PREDICTED: Lates calcarifer pleckstrin homology like domain family A member 3 (phlda3), mRNA	PREDICTED: pleckstrin homology-like domain family A member 3 [Lates calcarifer]	PH domain	NA	Pleckstrin homology-like domain family A member 3 OS=Danio rerio GN=phlda3 PE=2 SV=1	NA
CL3475.Contig4_All	6381	0.05	2.74	0.62	14.36	12.34	6.95	16.58	13.49	13.02	K03989//complement component 4+ko05133//Pertussis+ko05322//Systemic lupus erythematosus+ko04610//Complement and coagulation cascades+ko05150//Staphylococcus aureus infection	KJ563220.1 Miichthys miiuy complement component 4 (C4) mRNA, complete cds	complement component 4 [Oplegnathus fasciatus]	A-macroglobulin complement component	[O] KOG1366 Alpha-macroglobulin	Complement C4-B OS=Mus musculus GN=C4b PE=1 SV=3	NA
CL1589.Contig9_All	863	44.28	81.39	17.08	2309.81	146.96	204.36	895.05	615.92	410.85	K01310//chymotrypsin [EC:3.4.21.1]	AB678425.1 Thunnus orientalis mRNA for chymotrypsinogen 2, complete cds	chymotrypsinogen 2 [Thunnus orientalis]	Trypsin	[E] KOG3627 Trypsin	Chymotrypsin A OS=Gadus morhua PE=1 SV=1	NA
Unigene13061_All	1465	33.34	30.16	32.22	83.25	92.76	92.52	63.41	56.61	68.62	K10705//glyceraldehyde-3-phosphate dehydrogenase, spermatogenic [EC:1.2.1.12]+ko00010//Glycolysis / Gluconeogenesis+ko01100//Metabolic pathways	EU828450.1 Oplegnathus fasciatus glyceraldehyde 3-phosphate dehydrogenase isoform 2 mRNA, complete cds	glyceraldehyde 3-phosphate dehydrogenase isoform 2 [Oplegnathus fasciatus]	Glyceraldehyde 3-phosphate dehydrogenase, C-terminal domain	[G] KOG0657 Glyceraldehyde 3-phosphate dehydrogenase	Glyceraldehyde-3-phosphate dehydrogenase 2 OS=Danio rerio GN=gapdh-2 PE=2 SV=1	NA
CL795.Contig1_All	1961	7.45	9.12	5.92	42.14	43.11	31.79	31.81	39.99	32.82	NA	XM_018699583.1 PREDICTED: Lates calcarifer uncharacterized LOC108899242 (LOC108899242), mRNA	PREDICTED: uncharacterized protein LOC102794392 [Neolamprologus brichardi]	APOBEC-like N-terminal domain	NA	NA	NA
CL3385.Contig12_All	5894	25.89	4.91	4.78	2862.32	2401.12	2818.32	2871.41	3686.43	3616.43	K13114//pinin+ko03013//RNA transport+ko03015//mRNA surveillance pathway	KU960928.1 Micropterus dolomieu vitellogenin Aa mRNA, partial cds	vitellogenin Aa [Dicentrarchus labrax]	Lipoprotein amino terminal region	[GO] KOG4157 beta-1,6-N-acetylglucosaminyltransferase, contains WSC domain	Vitellogenin OS=Oncorhynchus mykiss GN=vtg1 PE=1 SV=1	NA
Unigene16905_All	856	101.63	193.1	258.5	475.22	411.43	408.95	750.87	498.6	610.03	K17308//alpha-1-acid glycoprotein 1	NA	hypothetical protein EH28_03861 [Larimichthys crocea]	NA	NA	NA	NA
Unigene7344_All	2951	8.51	8.95	7.93	24.89	23.58	23.58	31.11	27.86	27.93	K08118//biglycan	XM_022191812.1 PREDICTED: Acanthochromis polyacanthus biglycan (bgn), mRNA	biglycan [Labrus bergylta]	Leucine rich repeat	[R] KOG0619 FOG: Leucine rich repeat	Biglycan OS=Xenopus laevis GN=bgn PE=2 SV=1	NA
CL2688.Contig2_All	3973	14.81	12.42	10.14	40.1	37.92	41.92	38.68	46.78	45.12	K06238//collagen, type VI, alpha+ko04512//ECM-receptor interaction+ko04510//Focal adhesion+ko04974//Protein digestion and absorption+ko04151//PI3K-Akt signaling pathway+ko05165//Human papillomavirus infection	XM_018677467.1 PREDICTED: Lates calcarifer collagen alpha-2(VI) chain-like (LOC108883902), transcript variant X1, mRNA	PREDICTED: collagen alpha-2(VI) chain [Stegastes partitus]	von Willebrand factor type A domain	[W] KOG3544 Collagens (type IV and type XIII), and related proteins	Collagen alpha-2(V) chain OS=Mus musculus GN=Col5a2 PE=1 SV=1	NA
CL3280.Contig10_All	3302	0.18	0.56	1.51	47.98	38.66	67.21	104.45	110.35	153.01	K00507//stearoyl-CoA desaturase (Delta-9 desaturase) [EC:1.14.19.1]+ko03320//PPAR signaling pathway+ko01040//Biosynthesis of unsaturated fatty acids+ko04212//Longevity regulating pathway - worm+ko04152//AMPK signaling pathway+ko01212//Fatty acid metabolism	XM_019267974.1 PREDICTED: Larimichthys crocea acyl-CoA desaturase (LOC104930481), transcript variant X2, mRNA	PREDICTED: acyl-CoA desaturase-like [Lates calcarifer]	Fatty acid desaturase	[I] KOG1600 Fatty acid desaturase	Acyl-CoA desaturase OS=Cyprinus carpio PE=2 SV=2	GO:0016021//integral component of membrane;GO:0006633//fatty acid biosynthetic process;GO:0016717//oxidoreductase activity, acting on paired donors, with oxidation of a pair of donors resulting in the reduction of molecular oxygen to two molecules of water
CL467.Contig2_All	2026	2.52	1.63	2.55	4332.81	1950.66	7072.63	6007.58	6368.33	7778.94	K17552//protein phosphatase 1 regulatory subunit 10	FJ804421.1 Perca flavescens vitellogenin Ab mRNA, partial cds	vitellogenin Ab, partial [Perca flavescens]	Domain of unknown function (DUF1944)	[GO] KOG4157 beta-1,6-N-acetylglucosaminyltransferase, contains WSC domain	Vitellogenin-2 OS=Fundulus heteroclitus PE=1 SV=1	NA
CL3152.Contig3_All	2199	43.2	56.42	44.27	134	65.72	94.9	185.78	155.99	154.94	K06505//CD74 antigen+ko04612//Antigen processing and presentation+ko05152//Tuberculosis+ko05168//Herpes simplex infection	KP121441.1 Siniperca chuatsi MHC II invariant chain mRNA, complete cds	MHC II invariant chain [Siniperca chuatsi]	CLIP, MHC2 interacting	[R] KOG3555 Ca2+-binding proteoglycan Testican	Equistatin OS=Actinia equina PE=1 SV=1	NA
Unigene10793_All	893	2.47	1.77	0.09	46.99	2.98	4.88	39.37	31.05	13.54	K18543//choriolysin H [EC:3.4.24.67]	XM_018692296.1 PREDICTED: Lates calcarifer high choriolytic enzyme 1-like (LOC108893869), mRNA	PREDICTED: high choriolytic enzyme 1-like [Lates calcarifer]	Astacin (Peptidase family M12A)	[O] KOG3714 Meprin A metalloprotease	High choriolytic enzyme 1 OS=Oryzias latipes GN=hcea PE=1 SV=1	NA
CL2260.Contig2_All	447	1.02	1.2	0.91	10.89	5.83	2.98	17.26	17.08	25.97	K14692//solute carrier family 30 (zinc transporter), member 5/7	XM_016973195.1 PREDICTED: Cricetulus griseus kininogen 1 (Kng1), transcript variant X3, mRNA	hypothetical protein X975_27127, partial [Stegodyphus mimosarum]	NA	[K] KOG1474 Transcription initiation factor TFIID, subunit BDF1 and related bromodomain proteins	Probable zinc transporter protein DDB_G0269332 OS=Dictyostelium discoideum GN=DDB_G0269332 PE=3 SV=1	NA
CL161.Contig5_All	5777	0	0	0	13.06	10.57	14.65	11.95	19.6	13.02	K18626//trichohyalin;K13211//GC-rich sequence DNA-binding factor	JQ341410.1 Dicentrarchus labrax vitellogenin C (vtgC) mRNA, complete cds	vitellogenin C [Dicentrarchus labrax]	Lipoprotein amino terminal region	[I] KOG4338 Predicted lipoprotein	Vitellogenin (Fragment) OS=Acipenser transmontanus PE=2 SV=1	NA
CL1382.Contig4_All	1565	5.24	3.24	1.78	13.56	16.15	15.43	14.35	16.31	15.47	K08106//N-acetylgalactosamine 4-sulfate 6-O-sulfotransferase [EC:2.8.2.33]+ko00532//Glycosaminoglycan biosynthesis - chondroitin sulfate / dermatan sulfate;K06545//CD163 antigen;K06777//receptor-type tyrosine-protein phosphatase delta [EC:3.1.3.48]	DQ855620.1 Lateolabrax japonicus putative F-type lectin mRNA, complete cds	f-type lectin 3 [Oplegnathus fasciatus]	F5/8 type C domain	NA	Fucolectin-6 OS=Anguilla japonica PE=2 SV=1	NA
CL3313.Contig1_All	794	19.86	4.03	1.52	984.31	66.6	62.95	316.51	273.35	157.4	K01312//trypsin [EC:3.4.21.4]+ko04974//Protein digestion and absorption+ko04972//Pancreatic secretion+ko04080//Neuroactive ligand-receptor interaction+ko05164//Influenza A	AB738891.1 Lutjanus fulvus trp mRNA for trypsin, complete cds	trypsin [Lutjanus fulvus]	Trypsin	[E] KOG3627 Trypsin	Trypsin-3 (Fragment) OS=Salmo salar PE=1 SV=1	NA
CL565.Contig8_All	933	1.72	1.51	1.97	13.05	6.53	7.49	61.37	90.05	99.87	K17513//C-type lectin superfamily 17 member A;K22244//regenerating islet-derived protein 4+ko05226//Gastric cancer	BT082572.1 Anoplopoma fimbria clone afim-evh-513-168 Type-2 ice-structuring protein precursor putative mRNA, complete cds	PREDICTED: ladderlectin-like [Lates calcarifer] >XP_018535876.1 PREDICTED: ladderlectin-like [Lates calcarifer]	Lectin C-type domain	[TV] KOG4297 C-type lectin	Lactose-binding lectin l-2 OS=Anguilla japonica GN=l-2 PE=1 SV=2	NA
Unigene29526_All	1014	0.59	6.7	0.99	20.91	14.04	17.48	15.99	49.11	24.57	NA	FQ310507.3 Dicentrarchus labrax chromosome sequence corresponding to linkage group 1, bottom part, complete sequence	NA	NA	NA	NA	NA
CL154.Contig19_All	4586	19.88	10.49	12.11	71.4	138.64	54.41	67.06	273	141.51	K18966//sulfinoalanine decarboxylase / aspartate 1-decarboxylase [EC:4.1.1.29 4.1.1.11]+ko00410//beta-Alanine metabolism+ko00770//Pantothenate and CoA biosynthesis+ko00430//Taurine and hypotaurine metabolism+ko01100//Metabolic pathways	XM_020606766.1 PREDICTED: Monopterus albus glutamate decarboxylase like 1 (gadl1), mRNA	acidic amino acid decarboxylase GADL1 [Monopterus albus]	Pyridoxal-dependent decarboxylase conserved domain	[E] KOG0629 Glutamate decarboxylase and related proteins	Acidic amino acid decarboxylase GADL1 OS=Mus musculus GN=Gadl1 PE=1 SV=3	GO:0019752//carboxylic acid metabolic process;GO:0016831//carboxy-lyase activity;GO:0030170//pyridoxal phosphate binding
CL2455.Contig1_All	862	33.33	41.26	10.35	1930.5	128.64	143.55	656.88	524.99	322.65	K01346//pancreatic elastase II [EC:3.4.21.71]+ko04974//Protein digestion and absorption+ko04972//Pancreatic secretion	XM_018688975.1 PREDICTED: Lates calcarifer chymotrypsin-like elastase family member 2A (LOC108891702), mRNA	elastase 4 precursor, partial [Epinephelus coioides]	Trypsin	[E] KOG3627 Trypsin	Chymotrypsin-like elastase family member 2A OS=Homo sapiens GN=CELA2A PE=1 SV=1	NA
Unigene7626_All	1709	81.77	72.34	75.4	180.96	203.32	211.12	131.02	123.58	125.55	K21125//mucin-5AC+ko04657//IL-17 signaling pathway	XM_020085097.1 PREDICTED: Paralichthys olivaceus secreted protein acidic and cysteine rich (sparc), transcript variant X1, mRNA	PREDICTED: SPARC [Lates calcarifer]	Secreted protein acidic and rich in cysteine Ca binding region	[W] KOG4004 Matricellular protein Osteonectin/SPARC/BM-40	SPARC OS=Rattus norvegicus GN=Sparc PE=1 SV=4	NA
CL467.Contig8_All	5309	0.7	0.46	0.26	1083.24	1006.42	1184.37	909.58	1409.11	1356.8	K17552//protein phosphatase 1 regulatory subunit 10	JQ283442.1 Dicentrarchus labrax vitellogenin Ab (vtgAb) mRNA, complete cds	vitellogenin Ab [Dicentrarchus labrax]	Lipoprotein amino terminal region	[GO] KOG4157 beta-1,6-N-acetylglucosaminyltransferase, contains WSC domain	Vitellogenin-2 OS=Fundulus heteroclitus PE=1 SV=1	NA
CL455.Contig5_All	571	4.4	3.15	1.43	208.41	9.52	9.41	47.02	27.86	24.76	K18543//choriolysin H [EC:3.4.24.67];K18542//choriolysin L [EC:3.4.24.66]	XM_018667858.1 PREDICTED: Lates calcarifer high choriolytic enzyme 2-like (LOC108877727), mRNA	PREDICTED: high choriolytic enzyme 1-like [Lates calcarifer]	Astacin (Peptidase family M12A)	[O] KOG3714 Meprin A metalloprotease	High choriolytic enzyme 2 OS=Oryzias latipes GN=hceb PE=2 SV=1	NA
Unigene7736_All	871	1.4	0.24	0.44	17.57	80.68	16.09	10.05	6.98	11.86	K17513//C-type lectin superfamily 17 member A;K22244//regenerating islet-derived protein 4+ko05226//Gastric cancer	XM_018680359.1 PREDICTED: Lates calcarifer type-2 ice-structuring protein-like (LOC108885873), transcript variant X2, mRNA	Type-2 ice-structuring protein precursor [Anoplopoma fimbria]	Lectin C-type domain	[TV] KOG4297 C-type lectin	Type-2 ice-structuring protein OS=Hemitripterus americanus PE=1 SV=2	NA
CL1726.Contig9_All	1622	0.02	0	0.13	165.33	63.05	287.37	673.84	878.19	856.12	K01382//cathepsin E [EC:3.4.23.34]+ko04142//Lysosome	XM_010751696.2 PREDICTED: Larimichthys crocea cathepsin E-like (LOC104935800), mRNA	PREDICTED: cathepsin E-like [Larimichthys crocea]	Eukaryotic aspartyl protease	[O] KOG1339 Aspartyl protease	Cathepsin E OS=Oryctolagus cuniculus GN=CTSE PE=2 SV=1	NA
CL406.Contig2_All	1801	3.74	1.7	0.92	556.9	430.04	521.64	866.7	1243.63	1078.25	K19928//zona pellucida sperm-binding protein 3	KY349110.1 Paralichthys olivaceus choriogenin L mRNA, complete cds	PREDICTED: zona pellucida sperm-binding protein 3-like [Paralichthys olivaceus]	Zona pellucida-like domain	[VW] LSE0101 H Receptor-like glycoprotein	Zona pellucida sperm-binding protein 3 OS=Gallus gallus GN=ZP3 PE=1 SV=4	NA
Unigene10794_All	911	1.16	3.68	0.87	74.71	6.34	7.61	34.49	31.72	24.9	K18543//choriolysin H [EC:3.4.24.67]	XM_018692296.1 PREDICTED: Lates calcarifer high choriolytic enzyme 1-like (LOC108893869), mRNA	PREDICTED: high choriolytic enzyme 1-like [Lates calcarifer]	Astacin (Peptidase family M12A)	[O] KOG3714 Meprin A metalloprotease	High choriolytic enzyme 1 OS=Oryzias latipes GN=hcea PE=1 SV=1	NA
Unigene15120_All	573	7.42	8.24	2.26	401.86	34.24	28.87	120.59	117.65	71.07	K07818//perforin 1+ko05416//Viral myocarditis+ko04210//Apoptosis+ko04650//Natural killer cell mediated cytotoxicity+ko04940//Type I diabetes mellitus+ko05320//Autoimmune thyroid disease+ko05330//Allograft rejection+ko05332//Graft-versus-host disease	XM_018685556.1 PREDICTED: Lates calcarifer protein C2-DOMAIN ABA-RELATED 9-like (LOC108889198), mRNA	PREDICTED: perforin-1-like [Lates calcarifer] >XP_018541071.1 PREDICTED: perforin-1-like [Lates calcarifer]	C2 domain	[E] LSE0030 A Anthranilate phosphoribosyltransferase and related proteins	Perforin-1 OS=Homo sapiens GN=PRF1 PE=1 SV=1	NA
Unigene13070_All	3579	0.51	0.77	0.63	11.87	6.07	14.34	45.02	49.73	42.47	K08550//estrogen receptor alpha+ko01522//Endocrine resistance+ko04919//Thyroid hormone signaling pathway+ko04917//Prolactin signaling pathway+ko04915//Estrogen signaling pathway+ko05200//Pathways in cancer+ko05205//Proteoglycans in cancer+ko05224//Breast cancer+ko04961//Endocrine and other factor-regulated calcium reabsorption	EF191018.1 Lepomis macrochirus estrogen receptor alpha2 (ERa2) mRNA, complete cds	estrogen receptor alpha [Micropterus salmoides]	Oestrogen receptor	[T] KOG3575 FOG: Hormone receptors	Estrogen receptor OS=Pagrus major GN=esr1 PE=2 SV=1	NA
Unigene7793_All	1293	0.47	0.57	0.23	10.48	5.92	7.26	5.45	6.16	5.99	K21894//cytoglobin	XM_018672830.1 PREDICTED: Lates calcarifer cytoglobin-1-like (LOC108881058), transcript variant X1, mRNA	PREDICTED: cytoglobin-1-like [Stegastes partitus]	Globin	[C] KOG3378 Globins and related hemoproteins	Cytoglobin-1 OS=Oryzias latipes GN=cygb1 PE=2 SV=1	NA
Unigene9046_All	683	2.24	2.37	1.15	69.74	19.66	53.13	65.7	54.67	55.28	K14000//ribosome-binding protein 1+ko04141//Protein processing in endoplasmic reticulum	XM_014011394.1 PREDICTED: Austrofundulus limnaeus interferon alpha-inducible protein 27-like protein 2 (LOC106519639), mRNA	uncharacterized PE-PGRS family protein PE_PGRS54-like isoform X2 [Oncorhynchus mykiss]	NA	NA	Interferon alpha-inducible protein 27-like protein 2 OS=Bos taurus GN=IFI27L2 PE=2 SV=1	NA
Unigene11068_All	2316	4.24	4.29	4.16	22.85	31.81	23.49	12.24	15.49	11.39	NA	XM_018695452.1 PREDICTED: Lates calcarifer protein S100-A14-like (LOC108896362), mRNA	protein S100-A14-like [Acanthochromis polyacanthus]	S-100/ICaBP type calcium binding domain	[T] LSE0196 H S100 EF-hand calcium-binding protein	Protein S100-A14 OS=Mus musculus GN=S100a14 PE=1 SV=1	GO:0005507//copper ion binding;GO:0005509//calcium ion binding
Unigene3967_All	5760	0	0	0	23.57	14.21	46.1	22.8	33.17	24.67	K18626//trichohyalin;K13211//GC-rich sequence DNA-binding factor	JQ341410.1 Dicentrarchus labrax vitellogenin C (vtgC) mRNA, complete cds	vitellogenin C [Dicentrarchus labrax]	Lipoprotein amino terminal region	[I] KOG4338 Predicted lipoprotein	Vitellogenin (Fragment) OS=Acipenser transmontanus PE=2 SV=1	NA
Unigene3410_All	4040	0.11	0	0.02	8.04	9.61	10.62	12.45	20.82	7.8	K19926//zona pellucida sperm-binding protein 1	FJ804423.1 Perca flavescens zona pellucida protein-like mRNA, partial sequence	choriogenin Hb [Thunnus orientalis]	NA	[GO] KOG4157 beta-1,6-N-acetylglucosaminyltransferase, contains WSC domain	Location of vulva defective 1 OS=Caenorhabditis elegans GN=lov-1 PE=1 SV=4	NA
Unigene11291_All	2929	8.13	10.52	7.83	45.61	21.39	17.94	24.87	24.84	24.55	K01368//cathepsin S [EC:3.4.22.27]+ko04145//Phagosome+ko04142//Lysosome+ko04210//Apoptosis+ko04612//Antigen processing and presentation+ko05152//Tuberculosis	AB597938.1 Oplegnathus fasciatus CTS-S mRNA for cathepsin S, complete cds	cathepsin S [Oplegnathus fasciatus]	Papain family cysteine protease	[O] KOG1543 Cysteine proteinase Cathepsin L	Cathepsin S OS=Mus musculus GN=Ctss PE=1 SV=2	NA
CL2397.Contig1_All	1578	24.31	24.46	26.77	51.38	50.83	45.47	51.58	49.66	54.24	K02183//calmodulin+ko04024//cAMP signaling pathway+ko04022//cGMP-PKG signaling pathway+ko04020//Calcium signaling pathway+ko05133//Pertussis+ko04218//Cellular senescence+ko04070//Phosphatidylinositol signaling system+ko04916//Melanogenesis+ko04915//Estrogen signaling pathway+ko04912//GnRH signaling pathway+ko04910//Insulin signaling pathway+ko05418//Fluid shear stress and atherosclerosis+ko04728/…	XM_008284084.1 PREDICTED: Stegastes partitus calmodulin 1 (phosphorylase kinase, delta) (calm1), mRNA	PREDICTED: calmodulin-like [Nothobranchius furzeri]	EF hand	[T] KOG0027 Calmodulin and related proteins (EF-Hand superfamily)	Calmodulin-2 A OS=Xenopus laevis GN=calm2-a PE=2 SV=1	NA
CL1382.Contig6_All	2424	0.92	1.91	1.07	10.71	31.05	6.47	3.25	9.12	7.36	K08106//N-acetylgalactosamine 4-sulfate 6-O-sulfotransferase [EC:2.8.2.33]+ko00532//Glycosaminoglycan biosynthesis - chondroitin sulfate / dermatan sulfate;K06545//CD163 antigen;K06777//receptor-type tyrosine-protein phosphatase delta [EC:3.1.3.48]	DQ855620.1 Lateolabrax japonicus putative F-type lectin mRNA, complete cds	f-type lectin 3 [Oplegnathus fasciatus]	F5/8 type C domain	NA	Fucolectin-6 OS=Anguilla japonica PE=2 SV=1	NA
CL347.Contig2_All	935	13.24	17.03	4.06	639.25	50.34	46.58	236.52	193.37	122.73	K01326//pancreatic elastase I [EC:3.4.21.36]	XM_010734741.2 PREDICTED: Larimichthys crocea elastase-1-like (LOC104922035), mRNA	elastase 1 precursor, partial [Epinephelus coioides]	Trypsin	[E] KOG3627 Trypsin	Elastase-1 OS=Salmo salar PE=1 SV=1	GO:0004252//serine-type endopeptidase activity
CL1376.Contig2_All	2323	35.27	23.07	42.19	146.72	415.77	103.17	1161.04	1001.32	693.22	K12407//glucokinase [EC:2.7.1.2]+ko04950//Maturity onset diabetes of the young+ko01200//Carbon metabolism+ko04917//Prolactin signaling pathway+ko04911//Insulin secretion+ko04910//Insulin signaling pathway+ko00010//Glycolysis / Gluconeogenesis+ko00052//Galactose metabolism+ko00500//Starch and sucrose metabolism+ko04930//Type II diabetes mellitus+ko00520//Amino sugar and nucleotide sugar metabolism…	XM_010735934.2 PREDICTED: Larimichthys crocea glucokinase (gck), transcript variant X1, mRNA	PREDICTED: glucokinase [Poecilia formosa]	Hexokinase	[G] KOG1369 Hexokinase	Hexokinase-2 OS=Equus caballus GN=HK2 PE=2 SV=1	GO:1990798//pancreas regeneration;GO:0005524//ATP binding;GO:0006096//glycolytic process;GO:0005536//glucose binding;GO:0001678//cellular glucose homeostasis;GO:0003323//type B pancreatic cell development;GO:0005623//cell;GO:0004396//hexokinase activity
CL1291.Contig1_All	1648	0.12	0	0.13	15.45	11.45	9.77	28.98	20.37	29.45	K21958//extracellular serine/threonine protein kinase FAM20C [EC:2.7.11.1]	XM_019265998.1 PREDICTED: Larimichthys crocea extracellular serine/threonine protein kinase FAM20C-like (LOC104922908), mRNA	PREDICTED: extracellular serine/threonine protein kinase FAM20C-like [Larimichthys crocea]	Golgi casein kinase, C-terminal, Fam20	[S] KOG3829 Uncharacterized conserved protein	Extracellular serine/threonine protein kinase FAM20C OS=Homo sapiens GN=FAM20C PE=1 SV=2	NA
CL1135.Contig2_All	840	2.18	5.07	1.28	88.15	15.66	13.21	101.94	105.52	53.83	K01345//pancreatic endopeptidase E [EC:3.4.21.70]+ko04974//Protein digestion and absorption+ko04972//Pancreatic secretion	XM_020656273.1 PREDICTED: Labrus bergylta proproteinase E-like (LOC110000899), mRNA	proproteinase E-like [Labrus bergylta]	Trypsin	[E] KOG3627 Trypsin	Proproteinase E OS=Bos taurus PE=1 SV=2	NA
CL406.Contig10_All	2647	2.02	1.24	1.01	398.44	151.04	672.13	916.3	345	1019.5	K19928//zona pellucida sperm-binding protein 3	XM_010757088.2 PREDICTED: Larimichthys crocea zona pellucida sperm-binding protein 3 (LOC104940476), mRNA	choriogenin L [Thunnus orientalis]	Zona pellucida-like domain	[VW] LSE0101 H Receptor-like glycoprotein	Zona pellucida sperm-binding protein 3 OS=Gallus gallus GN=ZP3 PE=1 SV=4	NA
CL2238.Contig2_All	5004	0.29	0.36	0.26	6.38	4.28	7.29	7.51	5.43	6.32	K21392//adipocyte enhancer-binding protein 1	XM_018668696.1 PREDICTED: Lates calcarifer inactive carboxypeptidase-like protein X2 (LOC108878226), transcript variant X1, mRNA	PREDICTED: inactive carboxypeptidase-like protein X2 isoform X1 [Lates calcarifer]	Zinc carboxypeptidase	[R] KOG2649 Zinc carboxypeptidase	Inactive carboxypeptidase-like protein X2 OS=Homo sapiens GN=CPXM2 PE=2 SV=3	NA
Unigene564_All	2237	0.56	1.2	0.83	7.28	9.21	10.09	7.58	10.45	12.03	K09234//Wilms tumor protein 1+ko05202//Transcriptional misregulation in cancer	XM_010741887.2 PREDICTED: Larimichthys crocea Wilms tumor protein homolog (LOC104927739), transcript variant X1, mRNA	PREDICTED: Wilms tumor protein isoform X1 [Stegastes partitus] >XP_008285310.1 PREDICTED: Wilms tumor protein isoform X1 [Stegastes partitus]	Wilm's tumour protein	[R] KOG1721 FOG: Zn-finger	Wilms tumor protein OS=Homo sapiens GN=WT1 PE=1 SV=2	NA
CL563.Contig4_All	1941	25.47	17.96	21.21	65.77	76.2	86.05	93.77	93.9	100.03	K06467//CD22 antigen+ko04640//Hematopoietic cell lineage+ko04514//Cell adhesion molecules (CAMs)+ko04662//B cell receptor signaling pathway;K07204//regulatory associated protein of mTOR+ko04140//Autophagy - animal+ko04211//Longevity regulating pathway+ko04213//Longevity regulating pathway - multiple species+ko04910//Insulin signaling pathway+ko04136//Autophagy - other+ko04714//Thermogenesis+ko052…	XM_010755980.2 PREDICTED: Larimichthys crocea calumenin (LOC104939438), transcript variant X2, mRNA	reticulocalbin-3 [Monopterus albus] >XP_020464021.1 reticulocalbin-3 [Monopterus albus]	EF hand	[TU] KOG4223 Reticulocalbin, calumenin, DNA supercoiling factor, and related Ca2+-binding proteins of the CREC family (EF-Hand protein superfamily)	Reticulocalbin-1 OS=Homo sapiens GN=RCN1 PE=1 SV=1	NA
CL3497.Contig4_All	1055	10.2	4.01	4.22	557.42	581.31	493.24	404.51	671.12	436.52	K19926//zona pellucida sperm-binding protein 1;K06483//integrin alpha 4+ko05414//Dilated cardiomyopathy (DCM)+ko05410//Hypertrophic cardiomyopathy (HCM)+ko05412//Arrhythmogenic right ventricular cardiomyopathy (ARVC)+ko04640//Hematopoietic cell lineage+ko04810//Regulation of actin cytoskeleton+ko04512//ECM-receptor interaction+ko04510//Focal adhesion+ko04514//Cell adhesion molecules (CAMs)+ko0514…	NA	proline-rich protein 36-like isoform X5 [Acanthochromis polyacanthus]	Ethanolamine utilisation protein EutQ	[M] LSE0120 A Extensin and related proteins	Proline-rich protein 2 OS=Mus musculus GN=Prp2 PE=2 SV=2	NA
CL220.Contig5_All	1570	154.03	179.32	139.58	458.33	359.79	427.39	252.01	233.07	262.52	K07604//type I keratin, acidic+ko04915//Estrogen signaling pathway	XR_001959903.1 PREDICTED: Lates calcarifer keratin, type I cytoskeletal 13-like (LOC108875642), misc_RNA	PREDICTED: keratin, type I cytoskeletal 13-like [Paralichthys olivaceus]	Intermediate filament protein	[Z] LSE0592 H Keratins	Keratin, type I cytoskeletal 13 OS=Oncorhynchus mykiss GN=krt13 PE=2 SV=1	GO:0005198//structural molecule activity;GO:0005882//intermediate filament
Unigene18551_All	2688	3.4	2.55	4.07	14.72	13.09	14.3	21.53	23.29	14.85	K12309//beta-galactosidase [EC:3.2.1.23]+ko04142//Lysosome+ko00511//Other glycan degradation+ko00600//Sphingolipid metabolism+ko00604//Glycosphingolipid biosynthesis - ganglio series+ko00052//Galactose metabolism+ko00531//Glycosaminoglycan degradation+ko01100//Metabolic pathways	XM_019271447.1 PREDICTED: Larimichthys crocea galactosidase beta 1 (glb1), transcript variant X3, mRNA	beta-galactosidase [Labrus bergylta]	Glycosyl hydrolases family 35	[G] KOG0496 Beta-galactosidase	Beta-galactosidase OS=Canis lupus familiaris GN=GLB1 PE=2 SV=3	NA
Unigene7687_All	928	7.01	6.3	2.29	222.47	22.6	14.72	187.33	174.57	108.13	K01312//trypsin [EC:3.4.21.4]+ko04974//Protein digestion and absorption+ko04972//Pancreatic secretion+ko04080//Neuroactive ligand-receptor interaction+ko05164//Influenza A	XM_018672382.1 PREDICTED: Lates calcarifer trypsin-like (LOC108880716), mRNA	PREDICTED: trypsin-like [Lates calcarifer]	Trypsin	[E] KOG3627 Trypsin	Trypsin OS=Pleuronectes platessa PE=2 SV=1	GO:0004252//serine-type endopeptidase activity
Unigene16925_All	686	9.13	10.06	8.22	40.52	40.85	36.28	23.05	29.22	31.71	K17274//calpactin-1 light chain	BT082785.1 Anoplopoma fimbria clone afim-evh-001-147 S100-A16 putative mRNA, complete cds	PREDICTED: protein S100-A13-like [Stegastes partitus]	NA	[T] LSE0196 H S100 EF-hand calcium-binding protein	Protein S100-A13 OS=Bos taurus GN=S100A13 PE=3 SV=2	NA
Unigene7733_All	763	3.21	3.61	1.07	136.8	12.97	13.65	66.64	53.71	36.78	K02738//20S proteasome subunit beta 1 [EC:3.4.25.1]+ko03050//Proteasome	XM_018700117.1 PREDICTED: Lates calcarifer vitelline membrane outer layer 1 homolog (vmo1), mRNA	PREDICTED: vitelline membrane outer layer protein 1 homolog [Lates calcarifer]	Vitelline membrane outer layer protein I (VOMI)	[S] TWOG0195 Uncharacterized protein	Vitelline membrane outer layer protein 1 OS=Gallus gallus GN=VMO1 PE=1 SV=1	NA
Unigene7552_All	1674	8.13	7.78	5.36	283.63	27.17	30.82	94.77	84.84	57.34	K12298//bile salt-stimulated lipase [EC:3.1.1.3 3.1.1.13]+ko04975//Fat digestion and absorption+ko04972//Pancreatic secretion+ko00100//Steroid biosynthesis+ko00561//Glycerolipid metabolism+ko01100//Metabolic pathways	KF857291.1 Dicentrarchus labrax bile salt-activated lipase (CEL) mRNA, complete cds	PREDICTED: bile salt-activated lipase-like [Larimichthys crocea] >KKF12313.1 Bile salt-activated lipase [Larimichthys crocea]	Carboxylesterase family	[R] KOG1516 Carboxylesterase and related proteins	Bile salt-activated lipase (Fragment) OS=Bos taurus GN=CEL PE=1 SV=2	NA
Unigene9024_All	3470	3.23	2.36	2.58	13.91	9.27	19.2	9.06	13.26	11.27	K08824//cyclin-dependent kinase-like [EC:2.7.11.22]	XM_010732702.2 PREDICTED: Larimichthys crocea major facilitator superfamily domain containing 2A (mfsd2a), mRNA	PREDICTED: sodium-dependent lysophosphatidylcholine symporter 1 [Larimichthys crocea] >KKF15386.1 Major facilitator superfamily domain-containing protein 2A-B [Larimichthys crocea]	MFS/sugar transport protein	[G] KOG4830 Predicted sugar transporter	Sodium-dependent lysophosphatidylcholine symporter 1-B OS=Danio rerio GN=mfsd2ab PE=2 SV=1	NA
Unigene3821_All	1769	13.76	11.47	12.9	36.74	26.7	27.37	22.93	29.79	29.23	K02183//calmodulin+ko04024//cAMP signaling pathway+ko04022//cGMP-PKG signaling pathway+ko04020//Calcium signaling pathway+ko05133//Pertussis+ko04218//Cellular senescence+ko04070//Phosphatidylinositol signaling system+ko04916//Melanogenesis+ko04915//Estrogen signaling pathway+ko04912//GnRH signaling pathway+ko04910//Insulin signaling pathway+ko05418//Fluid shear stress and atherosclerosis+ko04728/…	XM_019257339.1 PREDICTED: Larimichthys crocea calmodulin (LOC109138087), mRNA	Calmodulin [Larimichthys crocea]	EF hand	[T] KOG0027 Calmodulin and related proteins (EF-Hand superfamily)	Calmodulin-3 OS=Rattus norvegicus GN=Calm3 PE=1 SV=1	GO:0005509//calcium ion binding
CL3.Contig6_All	1548	2.86	2.81	1.9	11.23	8.25	12.45	28.33	31.34	38.27	K22289//angiopoietin-like 8+ko04979//Cholesterol metabolism	XM_018705033.1 PREDICTED: Lates calcarifer uncharacterized LOC108902967 (LOC108902967), transcript variant X2, mRNA	PREDICTED: uncharacterized protein LOC108902967 isoform X2 [Lates calcarifer]	NA	NA	NA	NA
Unigene5687_All	1999	10.73	12.99	10.89	30.6	21.84	31.9	31.41	28.68	26.96	K06826//nidogen (entactin)	XM_010739187.2 PREDICTED: Larimichthys crocea SPARC related modular calcium binding 2 (smoc2), transcript variant X3, mRNA	PREDICTED: SPARC-related modular calcium-binding protein 2 isoform X2 [Larimichthys crocea]	Thyroglobulin type-1 repeat	[R] KOG4578 Uncharacterized conserved protein, contains KAZAL and TY domains	SPARC-related modular calcium-binding protein 2 OS=Homo sapiens GN=SMOC2 PE=2 SV=2	NA
CL267.Contig10_All	1505	43.21	32.52	45.08	103.73	115.11	90.9	106.51	99.57	100.67	K07374//tubulin alpha+ko04145//Phagosome+ko05130//Pathogenic Escherichia coli infection+ko04210//Apoptosis+ko04540//Gap junction+ko04530//Tight junction	XM_019255459.1 PREDICTED: Larimichthys crocea tubulin alpha chain (LOC104928608), mRNA	PREDICTED: tubulin alpha chain isoform X1 [Oreochromis niloticus]	Tubulin/FtsZ family, GTPase domain	[Z] KOG1376 Alpha tubulin	Tubulin alpha chain OS=Oncorhynchus keta PE=2 SV=2	NA
Unigene429_All	2033	1.5	3.07	1.91	15.34	20.79	16.44	7.26	12.99	15.38	NA	XM_010734593.2 PREDICTED: Larimichthys crocea cdc42 effector protein 3-like (LOC104921914), mRNA	PREDICTED: cdc42 effector protein 3-like [Larimichthys crocea] >KKF17676.1 Cdc42 effector protein 3 [Larimichthys crocea]	Cdc42 effector	NA	Cdc42 effector protein 3 OS=Homo sapiens GN=CDC42EP3 PE=1 SV=1	NA
Unigene16583_All	3169	3.22	4.6	3.11	19.65	13.07	21.75	20.78	23.81	19.94	K19919//cysteine-rich secretory protein	XM_020098658.1 PREDICTED: Paralichthys olivaceus cysteine rich secretory protein LCCL domain containing 2 (crispld2), transcript variant X2, mRNA	Cysteine-rich secretory protein LCCL domain-containing 2 [Larimichthys crocea]	LCCL domain	[S] KOG3017 Defense-related protein containing SCP domain	Cysteine-rich secretory protein LCCL domain-containing 2 OS=Xenopus tropicalis GN=crispld2 PE=2 SV=1	NA
CL312.Contig7_All	6131	35.8	31.05	37.65	119.91	104.73	146.15	68.48	66.36	64.09	K06236//collagen, type I, alpha+ko04512//ECM-receptor interaction+ko04510//Focal adhesion+ko04933//AGE-RAGE signaling pathway in diabetic complications+ko04611//Platelet activation+ko05146//Amoebiasis+ko04974//Protein digestion and absorption+ko04151//PI3K-Akt signaling pathway+ko04926//Relaxin signaling pathway+ko05165//Human papillomavirus infection	XM_019261704.1 PREDICTED: Larimichthys crocea collagen alpha-1(I) chain-like (LOC104932212), mRNA	PREDICTED: collagen alpha-1(I) chain-like isoform X1 [Lates calcarifer]	Collagen triple helix repeat (20 copies)	[W] KOG3544 Collagens (type IV and type XIII), and related proteins	Collagen alpha-1(I) chain OS=Gallus gallus GN=COL1A1 PE=1 SV=3	GO:0005201//extracellular matrix structural constituent;GO:0005581//collagen trimer
CL3004.Contig2_All	511	2.09	2.54	1.42	35.74	12.43	27.12	32.95	22.1	24.07	NA	XR_002042926.1 PREDICTED: Larimichthys crocea uncharacterized LOC104924639 (LOC104924639), ncRNA	PREDICTED: interferon alpha-inducible protein 27-like protein 2A [Larimichthys crocea]	Interferon-induced 6-16 family	NA	Interferon alpha-inducible protein 27-like protein 2 OS=Homo sapiens GN=IFI27L2 PE=2 SV=1	NA
CL2119.Contig4_All	2905	25.42	22.84	19.05	64.18	66.05	70.71	75.15	74.25	86.84	K05625//transglutaminase 2 [EC:2.3.2.13]+ko05016//Huntington's disease	XM_010752938.2 PREDICTED: Larimichthys crocea protein-glutamine gamma-glutamyltransferase 2-like (LOC104936811), mRNA	PREDICTED: protein-glutamine gamma-glutamyltransferase 2-like [Stegastes partitus]	Transglutaminase family, C-terminal ig like domain	[V] TWOG0528 Blood coagulation factor XIIIa/Transglutaminase	Protein-glutamine gamma-glutamyltransferase 2 OS=Homo sapiens GN=TGM2 PE=1 SV=2	GO:0018149//peptide cross-linking;GO:0003810//protein-glutamine gamma-glutamyltransferase activity
Unigene18090_All	761	0	0	0.6	4.91	3.06	68.19	1001.71	63.25	629.3	K18626//trichohyalin;K12310//Di-N-acetylchitobiase [EC:3.2.1.-]	JQ283442.1 Dicentrarchus labrax vitellogenin Ab (vtgAb) mRNA, complete cds	vitellogenin Ab [Dicentrarchus labrax]	von Willebrand factor type D domain	NA	Vitellogenin OS=Oncorhynchus mykiss GN=vtg1 PE=1 SV=1	NA
Unigene7503_All	4700	41.27	38.61	35.07	111.62	101.36	112.26	98.24	106.33	101.58	K06238//collagen, type VI, alpha+ko04512//ECM-receptor interaction+ko04510//Focal adhesion+ko04974//Protein digestion and absorption+ko04151//PI3K-Akt signaling pathway+ko05165//Human papillomavirus infection;K19720//collagen, type III, alpha+ko04933//AGE-RAGE signaling pathway in diabetic complications+ko04611//Platelet activation+ko05146//Amoebiasis+ko04974//Protein digestion and absorption+ko0…	XM_010749821.2 PREDICTED: Larimichthys crocea collagen type VI alpha 1 chain (col6a1), mRNA	PREDICTED: collagen alpha-1(VI) chain [Hippocampus comes]	von Willebrand factor type A domain	[W] KOG3544 Collagens (type IV and type XIII), and related proteins	Collagen alpha-1(III) chain OS=Homo sapiens GN=COL3A1 PE=1 SV=4	NA
CL795.Contig4_All	2115	5.73	6.55	4.45	26.19	26.17	22.84	27.29	27.16	29.86	NA	XM_018699583.1 PREDICTED: Lates calcarifer uncharacterized LOC108899242 (LOC108899242), mRNA	PREDICTED: uncharacterized protein LOC102309500 [Haplochromis burtoni]	APOBEC-like N-terminal domain	NA	NA	NA
Unigene12731_All	3565	2.24	2.39	2.08	15	15.76	16.45	9.52	10.45	10.83	K05619//transglutaminase 1 [EC:2.3.2.13]	XM_018677551.1 PREDICTED: Lates calcarifer protein-glutamine gamma-glutamyltransferase K-like (LOC108883954), mRNA	PREDICTED: protein-glutamine gamma-glutamyltransferase K [Larimichthys crocea]	Transglutaminase family	[V] TWOG0528 Blood coagulation factor XIIIa/Transglutaminase	Protein-glutamine gamma-glutamyltransferase K OS=Rattus norvegicus GN=Tgm1 PE=1 SV=1	NA
CL2455.Contig2_All	872	14.09	16.12	4.21	862.26	60.43	56.82	288.25	247.4	159.33	K01311//chymotrypsin C [EC:3.4.21.2];K01346//pancreatic elastase II [EC:3.4.21.71]+ko04974//Protein digestion and absorption+ko04972//Pancreatic secretion	XM_018688974.1 PREDICTED: Lates calcarifer chymotrypsin-C-like (LOC108891701), mRNA	PREDICTED: chymotrypsin-C-like [Lates calcarifer]	Trypsin	[E] KOG3627 Trypsin	Chymotrypsin-C OS=Bos taurus GN=CTRC PE=1 SV=2	NA
CL310.Contig2_All	3266	2.71	0	0.37	6.13	8.32	4.95	7.09	10.75	8.59	K07750//methylsterol monooxygenase [EC:1.14.18.9]+ko00100//Steroid biosynthesis+ko01100//Metabolic pathways	XM_018690891.1 PREDICTED: Lates calcarifer methylsterol monooxygenase 1 (msmo1), mRNA	methylsterol monooxygenase 1 [Acanthochromis polyacanthus]	Fatty acid hydroxylase superfamily	[I] KOG0873 C-4 sterol methyl oxidase	Methylsterol monooxygenase 1 OS=Danio rerio GN=msmo1 PE=2 SV=1	NA
Unigene16932_All	2636	0.94	1.17	1.01	17.09	20.07	18.34	8.83	9.76	9.17	K21128//protein S100-A9+ko04657//IL-17 signaling pathway	XM_010741477.2 PREDICTED: Larimichthys crocea protein S100-B-like (LOC104927403), mRNA	Protein S100-B [Larimichthys crocea]	S-100/ICaBP type calcium binding domain	[T] LSE0196 H S100 EF-hand calcium-binding protein	Protein S100-B OS=Rattus norvegicus GN=S100b PE=1 SV=2	NA
CL1589.Contig5_All	885	29.71	20.26	11.69	1240.99	71.1	117.4	434.15	276.64	203.01	K01310//chymotrypsin [EC:3.4.21.1]	XM_018692782.1 PREDICTED: Lates calcarifer chymotrypsin B (LOC108894207), mRNA	PREDICTED: chymotrypsin B [Lates calcarifer]	Trypsin	[E] KOG3627 Trypsin	Chymotrypsin B OS=Gadus morhua PE=1 SV=1	NA
Unigene9032_All	6175	16.9	15.21	15.31	48.27	35.62	45.64	44.49	48.73	52.95	K06238//collagen, type VI, alpha+ko04512//ECM-receptor interaction+ko04510//Focal adhesion+ko04974//Protein digestion and absorption+ko04151//PI3K-Akt signaling pathway+ko05165//Human papillomavirus infection	XM_020594721.1 PREDICTED: Monopterus albus collagen alpha-2(VI) chain-like (LOC109957105), transcript variant X3, mRNA	collagen alpha-2(VI) chain-like isoform X1 [Monopterus albus] >XP_020450375.1 collagen alpha-2(VI) chain-like isoform X1 [Monopterus albus] >XP_020450377.1 collagen alpha-2(VI) chain-like isoform X1 [Monopterus albus] >XP_020450378.1 collagen alpha-2(VI) chain-like isoform X1 [Monopterus albus] >XP_020450379.1 collagen alpha-2(VI) chain-like isoform X1 [Monopterus albus]	von Willebrand factor type A domain	[W] KOG3544 Collagens (type IV and type XIII), and related proteins	Collagen alpha-2(VI) chain OS=Gallus gallus GN=COL6A2 PE=2 SV=1	NA
CL154.Contig18_All	3803	2.59	1.57	3.08	13.85	13	9.37	8.88	28.6	25.25	K18966//sulfinoalanine decarboxylase / aspartate 1-decarboxylase [EC:4.1.1.29 4.1.1.11]+ko00410//beta-Alanine metabolism+ko00770//Pantothenate and CoA biosynthesis+ko00430//Taurine and hypotaurine metabolism+ko01100//Metabolic pathways	XM_010736098.2 PREDICTED: Larimichthys crocea glutamate decarboxylase like 1 (gadl1), mRNA	PREDICTED: glutamate decarboxylase-like protein 1 [Stegastes partitus]	Pyridoxal-dependent decarboxylase conserved domain	[E] KOG0629 Glutamate decarboxylase and related proteins	Acidic amino acid decarboxylase GADL1 OS=Bos taurus GN=GADL1 PE=2 SV=2	NA
Unigene9487_All	517	41.33	87.3	20.54	1731.17	135.18	140.97	605.61	483.27	285.36	K04008//CD59 antigen+ko04640//Hematopoietic cell lineage+ko04610//Complement and coagulation cascades	AY909432.1 Siniperca chuatsi clone C103 differentially regulated trout protein mRNA, complete cds	PREDICTED: CD59 glycoprotein-like [Lates calcarifer]	NA	NA	NA	NA
CL406.Contig7_All	1416	1.96	0.78	1.01	358.43	138.17	657.28	521.41	178.91	615.01	K19928//zona pellucida sperm-binding protein 3	XM_010757088.2 PREDICTED: Larimichthys crocea zona pellucida sperm-binding protein 3 (LOC104940476), mRNA	choriogenin L [Thunnus orientalis]	Zona pellucida-like domain	[VW] LSE0101 H Receptor-like glycoprotein	Zona pellucida sperm-binding protein 3 OS=Gallus gallus GN=ZP3 PE=1 SV=4	NA
CL154.Contig17_All	4616	93.67	52.36	74.24	181.06	213.86	166.28	412.8	478.05	484.03	K18966//sulfinoalanine decarboxylase / aspartate 1-decarboxylase [EC:4.1.1.29 4.1.1.11]+ko00410//beta-Alanine metabolism+ko00770//Pantothenate and CoA biosynthesis+ko00430//Taurine and hypotaurine metabolism+ko01100//Metabolic pathways	XM_020606766.1 PREDICTED: Monopterus albus glutamate decarboxylase like 1 (gadl1), mRNA	acidic amino acid decarboxylase GADL1 [Monopterus albus]	Pyridoxal-dependent decarboxylase conserved domain	[E] KOG0629 Glutamate decarboxylase and related proteins	Acidic amino acid decarboxylase GADL1 OS=Homo sapiens GN=GADL1 PE=1 SV=4	NA
Unigene952_All	834	0.67	1.94	1.11	11.6	8.33	11.52	7.7	6.1	7.09	NA	NA	NA	NA	NA	NA	NA
Unigene14658_All	1129	1.47	1.68	1.55	35.78	96.97	39.95	14.07	13.01	13.16	NA	XM_020623803.1 PREDICTED: Monopterus albus extracellular matrix protein 1-like (LOC109973912), transcript variant X2, mRNA	PREDICTED: extracellular matrix protein 1-like [Paralichthys olivaceus]	Extracellular matrix protein 1 (ECM1)	[W] LSE2972 H Extracellular matrix protein 1	Extracellular matrix protein 1 OS=Rattus norvegicus GN=Ecm1 PE=1 SV=2	NA
CL134.Contig24_All	2513	20.48	12.08	9.71	93.98	123.19	102.55	40.73	39.16	50.36	K07438//calcidiol 1-monooxygenase (25-hydroxyvitamin D3 1alpha-hydroxylase) [EC:1.14.15.18]+ko00100//Steroid biosynthesis+ko05152//Tuberculosis+ko01100//Metabolic pathways+ko04928//Parathyroid hormone synthesis, secretion and action	XM_018699140.1 PREDICTED: Lates calcarifer 25-hydroxyvitamin D-1 alpha hydroxylase, mitochondrial-like (LOC108898968), mRNA	PREDICTED: LOW QUALITY PROTEIN: 25-hydroxyvitamin D-1 alpha hydroxylase, mitochondrial-like [Lates calcarifer]	Cytochrome P450	[Q] KOG0159 Cytochrome P450 CYP11/CYP12/CYP24/CYP27 subfamilies	25-hydroxyvitamin D-1 alpha hydroxylase, mitochondrial OS=Homo sapiens GN=CYP27B1 PE=1 SV=1	NA
Unigene9155_All	3090	4.26	4.83	3.43	24.89	22.27	25.76	38.67	39.58	36.96	K01398//matrix metalloproteinase-2 (gelatinase A) [EC:3.4.24.24]+ko04933//AGE-RAGE signaling pathway in diabetic complications+ko01522//Endocrine resistance+ko04915//Estrogen signaling pathway+ko04912//GnRH signaling pathway+ko05418//Fluid shear stress and atherosclerosis+ko05219//Bladder cancer+ko05200//Pathways in cancer+ko05205//Proteoglycans in cancer+ko04670//Leukocyte transendothelial migra…	XM_018666860.1 PREDICTED: Lates calcarifer matrix metallopeptidase 2 (mmp2), mRNA	PREDICTED: 72 kDa type IV collagenase [Larimichthys crocea]	Matrixin	[OW] KOG1565 Gelatinase A and related matrix metalloproteases	72 kDa type IV collagenase OS=Homo sapiens GN=MMP2 PE=1 SV=2	NA
CL1018.Contig2_All	3708	4.31	3.9	3.05	15.36	14.72	12.5	16.58	17.21	16.04	K09207//krueppel-like factor 6/7;K09228//KRAB domain-containing zinc finger protein	XM_010741292.2 PREDICTED: Larimichthys crocea Krueppel-like factor 6 (LOC104927255), mRNA	Krueppel-like factor 6 [Acanthochromis polyacanthus]	Zinc finger, C2H2 type	[R] KOG1721 FOG: Zn-finger	Krueppel-like factor 6 OS=Homo sapiens GN=KLF6 PE=1 SV=3	NA
CL1172.Contig4_All	2194	2.71	1.32	2.59	15.18	11	12.19	8.42	12.54	12.58	K01689//enolase [EC:4.2.1.11]+ko01200//Carbon metabolism+ko00010//Glycolysis / Gluconeogenesis+ko01230//Biosynthesis of amino acids+ko03018//RNA degradation+ko01100//Metabolic pathways+ko04066//HIF-1 signaling pathway	XM_010740944.2 PREDICTED: Larimichthys crocea enolase 1 (eno1), transcript variant X3, mRNA	PREDICTED: alpha-enolase isoform X1 [Larimichthys crocea] >XP_010739246.1 PREDICTED: alpha-enolase isoform X1 [Larimichthys crocea] >KKF21334.1 Alpha-enolase [Larimichthys crocea]	Enolase, C-terminal TIM barrel domain	[G] KOG2670 Enolase	Alpha-enolase OS=Alligator mississippiensis PE=2 SV=3	GO:0000287//magnesium ion binding;GO:0004634//phosphopyruvate hydratase activity;GO:0006096//glycolytic process;GO:0000015//phosphopyruvate hydratase complex
CL3497.Contig2_All	2705	5.62	3.61	3.12	252.82	238.41	233.33	243.49	327.63	286.23	K19926//zona pellucida sperm-binding protein 1	KR338826.1 Thunnus orientalis choriogenin Hb mRNA, complete cds	PREDICTED: zona pellucida sperm-binding protein 4-like isoform X1 [Larimichthys crocea]	Zona pellucida-like domain	[M] LSE0120 A Extensin and related proteins	Proline-rich protein HaeIII subfamily 1 OS=Mus musculus GN=Prh1 PE=2 SV=2	NA
CL3023.Contig2_All	969	180.61	189.07	177.41	286.26	296.65	261.95	312.97	314.54	342.78	K12757//myosin regulatory light chain 12+ko04810//Regulation of actin cytoskeleton+ko04510//Focal adhesion+ko04611//Platelet activation+ko04530//Tight junction+ko04670//Leukocyte transendothelial migration	XM_010738889.2 PREDICTED: Larimichthys crocea myosin regulatory light chain 2, smooth muscle minor isoform (LOC104925296), mRNA	PREDICTED: myosin regulatory light chain 2, smooth muscle minor isoform [Larimichthys crocea] >KKF18650.1 Myosin regulatory light chain 2, smooth muscle minor isoform [Larimichthys crocea]	EF-hand domain pair	[Z] KOG0031 Myosin regulatory light chain, EF-Hand protein superfamily	Myosin regulatory light chain 2, smooth muscle minor isoform OS=Gallus gallus PE=2 SV=2	GO:0005509//calcium ion binding
Unigene17333_All	1089	1.09	1.77	0.25	15.95	11.29	11.77	10.49	16.68	10.51	K12804//proline-serine-threonine phosphatase interacting protein 1+ko04621//NOD-like receptor signaling pathway;K06134//3-demethoxyubiquinol 3-hydroxylase [EC:1.14.99.60]+ko00130//Ubiquinone and other terpenoid-quinone biosynthesis+ko01100//Metabolic pathways;K19934//calcium-binding protein;K17286//erythrocyte band 7 integral membrane protein	XM_019267754.1 PREDICTED: Larimichthys crocea calumenin (LOC104939438), transcript variant X3, mRNA	PREDICTED: calumenin isoform X1 [Larimichthys crocea]	EF hand	[TU] KOG4223 Reticulocalbin, calumenin, DNA supercoiling factor, and related Ca2+-binding proteins of the CREC family (EF-Hand protein superfamily)	Calumenin OS=Oryctolagus cuniculus GN=CALU PE=1 SV=2	NA
Unigene15017_All	704	3.08	1.98	0.56	67.89	7.26	3.72	17.7	12.43	7.59	K03098//apolipoprotein D and lipocalin family protein	XM_018677836.1 PREDICTED: Lates calcarifer apolipoprotein D-like (LOC108884156), transcript variant X3, mRNA	PREDICTED: apolipoprotein D-like [Lates calcarifer] >XP_018533351.1 PREDICTED: apolipoprotein D-like [Lates calcarifer] >XP_018533352.1 PREDICTED: apolipoprotein D-like [Lates calcarifer]	Lipocalin-like domain	[M] KOG4824 Apolipoprotein D/Lipocalin	Apolipoprotein D OS=Mus musculus GN=Apod PE=1 SV=1	NA
Unigene13296_All	768	5.87	4.53	1.31	346.13	23.03	22.13	26.54	21.17	14.98	K01047//secretory phospholipase A2 [EC:3.1.1.4]+ko00590//Arachidonic acid metabolism+ko04975//Fat digestion and absorption+ko04972//Pancreatic secretion+ko00564//Glycerophospholipid metabolism+ko00565//Ether lipid metabolism+ko04270//Vascular smooth muscle contraction+ko04014//Ras signaling pathway+ko00592//alpha-Linolenic acid metabolism+ko00591//Linoleic acid metabolism+ko01100//Metabolic pathw…	XM_018671731.1 PREDICTED: Lates calcarifer phospholipase A2-like (LOC108880291), mRNA	Phospholipase A2, partial [Dicentrarchus labrax]	Phospholipase A2	[I] KOG4087 Phospholipase A2	Phospholipase A2, minor isoenzyme OS=Sus scrofa PE=1 SV=1	NA
Unigene9659_All	949	0.31	0.35	0.04	24.12	1.63	1.94	7.41	7.56	3.82	K01312//trypsin [EC:3.4.21.4]+ko04974//Protein digestion and absorption+ko04972//Pancreatic secretion+ko04080//Neuroactive ligand-receptor interaction+ko05164//Influenza A	XM_010747589.2 PREDICTED: Larimichthys crocea trypsin-like (LOC104932383), mRNA	PREDICTED: trypsin-3-like isoform X3 [Lates calcarifer] >XP_018542712.1 PREDICTED: trypsin-3-like isoform X3 [Lates calcarifer]	Trypsin	[E] KOG3627 Trypsin	Trypsin-3 (Fragment) OS=Salmo salar PE=1 SV=1	NA
CL1257.Contig11_All	1608	0.75	2.89	4.89	9.76	13.73	13.18	25.21	20.27	18.62	K09228//KRAB domain-containing zinc finger protein;K14799//pre-rRNA-processing protein TSR1;K22413//fibroblast growth factor 11/12/13/14	EF584535.1 Ctenopharyngodon idella clone GCFL-0405E6 MHC class I antigen (Citd-UBA) gene, complete cds; and tapasin (tpsn) gene, partial cds	Transposable element Tc1 transposase [Rana catesbeiana]	DDE superfamily endonuclease	[R] TWOG0028 FOG: Transposase	Transposable element Tc3 transposase OS=Caenorhabditis elegans GN=tc3a PE=1 SV=1	NA
CL467.Contig4_All	6080	0.07	0	0	156.12	161.04	130.36	106.02	205.5	208.49	K17552//protein phosphatase 1 regulatory subunit 10	JQ283442.1 Dicentrarchus labrax vitellogenin Ab (vtgAb) mRNA, complete cds	vitellogenin Ab [Dicentrarchus labrax]	Lipoprotein amino terminal region	[Y] KOG2992 Nucleolar GTPase/ATPase p130	Vitellogenin-2 OS=Fundulus heteroclitus PE=1 SV=1	NA
CL1082.Contig7_All	655	1.06	0.74	1.21	11.38	9	9.05	13.26	10.33	10.52	NA	AB490858.1 Sebastes schlegelii mRNA, clone: BRF 17-B7, induced by treatment of LPS	uncharacterized protein LOC110004525 [Labrus bergylta]	Poly(ADP-ribose) polymerase catalytic domain	NA	NA	NA
Unigene673_All	1460	64.69	59.29	60.37	106.39	122.07	92.22	123.28	120.93	114.44	K05765//cofilin+ko04360//Axon guidance+ko05133//Pertussis+ko04810//Regulation of actin cytoskeleton+ko04666//Fc gamma R-mediated phagocytosis	XM_010746577.2 PREDICTED: Larimichthys crocea cofilin 1 (cfl1), mRNA	Cofilin-2 [Anoplopoma fimbria]	Cofilin/tropomyosin-type actin-binding protein	[Z] KOG1735 Actin depolymerizing factor	Cofilin-2 OS=Mus musculus GN=Cfl2 PE=1 SV=1	NA
Unigene4827_All	1118	0	0.49	0.05	11.11	5.86	7.42	143.37	86.72	151.07	K10104//ficolin	XM_018688835.1 PREDICTED: Lates calcarifer microfibril-associated glycoprotein 4-like (LOC108891623), transcript variant X17, mRNA	PREDICTED: microfibril-associated glycoprotein 4-like [Pundamilia nyererei]	Fibrinogen beta and gamma chains, C-terminal globular domain	[R] KOG2579 Ficolin and related extracellular proteins	Microfibril-associated glycoprotein 4 OS=Bos taurus GN=MFAP4 PE=1 SV=2	NA
CL467.Contig7_All	5171	1.31	0.8	1	2446.07	1687.41	3359.62	1845.02	3461.18	2079.63	K13172//serine/arginine repetitive matrix protein 2	JQ283442.1 Dicentrarchus labrax vitellogenin Ab (vtgAb) mRNA, complete cds	vitellogenin Ab [Dicentrarchus labrax]	Lipoprotein amino terminal region	[Y] KOG2992 Nucleolar GTPase/ATPase p130	Vitellogenin OS=Oncorhynchus mykiss GN=vtg1 PE=1 SV=1	NA
CL855.Contig3_All	1439	19.32	17.99	21.39	71	79.97	66.66	66.44	73.13	66.14	K16646//annexin A5	XM_018690914.1 PREDICTED: Lates calcarifer annexin A10 (anxa10), transcript variant X2, mRNA	PREDICTED: annexin A5-like [Nothobranchius furzeri]	Annexin	[U] KOG0819 Annexin	Annexin A5 OS=Macaca fascicularis GN=ANXA5 PE=2 SV=3	GO:0005544//calcium-dependent phospholipid binding;GO:0005509//calcium ion binding;GO:0050819//negative regulation of coagulation
CL39.Contig4_All	3038	4.21	1.76	1.38	12.91	9.27	16.31	9.95	8.96	13.83	K00787//farnesyl diphosphate synthase [EC:2.5.1.1 2.5.1.10]+ko00900//Terpenoid backbone biosynthesis+ko01100//Metabolic pathways+ko05164//Influenza A+ko05166//HTLV-I infection	XM_020607120.1 PREDICTED: Monopterus albus farnesyl diphosphate synthase (fdps), transcript variant X1, mRNA	Farnesyl pyrophosphate synthase [Larimichthys crocea]	Polyprenyl synthetase	[H] KOG0711 Polyprenyl synthetase	Farnesyl pyrophosphate synthase OS=Gallus gallus GN=FDPS PE=1 SV=2	NA
CL1137.Contig2_All	3956	1.13	1.65	0.1	18.56	6.58	24.04	9.79	10.37	10.29	K21958//extracellular serine/threonine protein kinase FAM20C [EC:2.7.11.1]	XM_010730706.2 PREDICTED: Larimichthys crocea extracellular serine/threonine protein kinase FAM20C-like (LOC104918840), mRNA	PREDICTED: extracellular serine/threonine protein kinase FAM20C-like [Larimichthys crocea]	Golgi casein kinase, C-terminal, Fam20	[S] KOG3829 Uncharacterized conserved protein	Extracellular serine/threonine protein kinase FAM20C OS=Mus musculus GN=Fam20c PE=1 SV=1	NA
Unigene3665_All	1418	0	1.43	3.48	7.56	16.38	8.23	21.43	21.85	17.36	K18744//caprin-2;K19470//complement C1q tumor necrosis factor-related protein 6	AB839168.1 Oplegnathus fasciatus RbC1q23 mRNA for C1q-like 23 kDa protein, complete cds	C1q-like 23 kDa protein [Oplegnathus fasciatus]	C1q domain	[R] LSE3568 H Complement-c1q tumor necrosis factor-related protein/Adipocyte-specific secretory protein, and related proteins	Complement C1q-like protein 4 OS=Homo sapiens GN=C1QL4 PE=2 SV=1	NA
Unigene3121_All	2257	5.81	4.57	0.65	302.45	28.55	23.64	94.4	83.36	42.73	K08779//carboxypeptidase A1 [EC:3.4.17.1]+ko04974//Protein digestion and absorption+ko04972//Pancreatic secretion	BT082159.1 Anoplopoma fimbria clone afim-evh-005-113 Carboxypeptidase A1 precursor putative mRNA, complete cds	carboxypeptidase A [Oplegnathus fasciatus]	Zinc carboxypeptidase	[S] KOG2650 Zinc carboxypeptidase	Carboxypeptidase A1 OS=Rattus norvegicus GN=Cpa1 PE=2 SV=2	GO:0008270//zinc ion binding;GO:0004181//metallocarboxypeptidase activity
CL406.Contig1_All	2180	0.59	0.43	0.67	94.16	31.97	207.26	246.44	75.19	255.56	K19928//zona pellucida sperm-binding protein 3	XM_010757088.2 PREDICTED: Larimichthys crocea zona pellucida sperm-binding protein 3 (LOC104940476), mRNA	choriogenin L [Thunnus orientalis]	Zona pellucida-like domain	[VW] LSE0101 H Receptor-like glycoprotein	Zona pellucida sperm-binding protein 3 OS=Gallus gallus GN=ZP3 PE=1 SV=4	NA
Unigene11470_All	1228	0.5	0.2	0.27	11.36	5.72	6.07	3.56	10.5	11.62	K04459//dual specificity MAP kinase phosphatase [EC:3.1.3.16 3.1.3.48]+ko04010//MAPK signaling pathway	XM_010756653.2 PREDICTED: Larimichthys crocea uncharacterized LOC104940092 (LOC104940092), mRNA	PREDICTED: uncharacterized protein LOC104940092 [Larimichthys crocea]	Dual specificity phosphatase, catalytic domain	[V] KOG1716 Dual specificity phosphatase	Dual specificity protein phosphatase 8 OS=Mus musculus GN=Dusp8 PE=2 SV=1	NA
CL1239.Contig4_All	873	76.16	142.32	35.63	2743.81	247.3	232.14	1175.37	1076.51	578.93	K01312//trypsin [EC:3.4.21.4]+ko04974//Protein digestion and absorption+ko04972//Pancreatic secretion+ko04080//Neuroactive ligand-receptor interaction+ko05164//Influenza A	EU688996.1 Siniperca chuatsi trypsinogen 1 (TRS-A) mRNA, complete cds	PREDICTED: trypsin-2 [Salmo salar]	Trypsin	[E] KOG3627 Trypsin	Trypsin-1 OS=Salmo salar PE=1 SV=1	GO:0004252//serine-type endopeptidase activity
CL1589.Contig3_All	898	0	2.93	2.67	113.32	21.06	20.88	18.9	61.66	43.41	K01310//chymotrypsin [EC:3.4.21.1]	AB678424.1 Thunnus orientalis mRNA for chymotrypsinogen 1, complete cds	PREDICTED: chymotrypsin B [Lates calcarifer]	Trypsin	[E] KOG3627 Trypsin	Chymotrypsin B OS=Gadus morhua PE=1 SV=1	NA
Unigene4009_All	1447	0.52	0.06	0.17	25.54	21.97	26.85	21.68	32.18	23.44	K19926//zona pellucida sperm-binding protein 1	FJ804423.1 Perca flavescens zona pellucida protein-like mRNA, partial sequence	PREDICTED: zona pellucida sperm-binding protein 4-like isoform X1 [Larimichthys crocea]	Zona pellucida-like domain	[M] LSE0120 A Extensin and related proteins	Proline-rich protein 2 OS=Mus musculus GN=Prp2 PE=2 SV=2	NA
CL406.Contig3_All	2598	0	0	0	10.23	19.87	14.83	24.21	179.62	25.1	K19928//zona pellucida sperm-binding protein 3	XM_010757088.2 PREDICTED: Larimichthys crocea zona pellucida sperm-binding protein 3 (LOC104940476), mRNA	PREDICTED: zona pellucida sperm-binding protein 3-like [Paralichthys olivaceus]	Zona pellucida-like domain	[VW] LSE0101 H Receptor-like glycoprotein	Zona pellucida sperm-binding protein 3 OS=Gallus gallus GN=ZP3 PE=1 SV=4	NA
CL3385.Contig13_All	5050	0	0	0	4.64	1.42	6.11	5.95	12.7	30.44	K13114//pinin+ko03013//RNA transport+ko03015//mRNA surveillance pathway	JQ283441.1 Dicentrarchus labrax vitellogenin Aa (vtgAa) mRNA, complete cds	vitellogenin Aa [Dicentrarchus labrax]	Lipoprotein amino terminal region	[Y] KOG2992 Nucleolar GTPase/ATPase p130	Vitellogenin OS=Oncorhynchus mykiss GN=vtg1 PE=1 SV=1	NA
Unigene656_All	1175	31.89	27.03	22.29	94.84	109.26	82.31	72.89	82.49	73.98	K05765//cofilin+ko04360//Axon guidance+ko05133//Pertussis+ko04810//Regulation of actin cytoskeleton+ko04666//Fc gamma R-mediated phagocytosis	XM_018667083.1 PREDICTED: Lates calcarifer cofilin-1-like (LOC108877129), mRNA	PREDICTED: destrin [Xiphophorus maculatus]	Cofilin/tropomyosin-type actin-binding protein	[Z] KOG1735 Actin depolymerizing factor	Cofilin-2 OS=Homo sapiens GN=CFL2 PE=1 SV=1	GO:0003779//actin binding;GO:0015629//actin cytoskeleton;GO:0030042//actin filament depolymerization
CL1908.Contig2_All	3400	1.49	2.78	1.14	6.87	9.09	11.12	8.37	14.86	14.85	K12559//myosin X+ko04666//Fc gamma R-mediated phagocytosis	XM_010738057.2 PREDICTED: Larimichthys crocea sodium-dependent lysophosphatidylcholine symporter 1-B (LOC104924644), transcript variant X1, mRNA	PREDICTED: sodium-dependent lysophosphatidylcholine symporter 1-B isoform X1 [Larimichthys crocea] >KKF15643.1 Major facilitator superfamily domain-containing protein 2A-B [Larimichthys crocea]	MFS/sugar transport protein	[G] KOG4830 Predicted sugar transporter	Sodium-dependent lysophosphatidylcholine symporter 1-B OS=Danio rerio GN=mfsd2ab PE=2 SV=1	GO:0016021//integral component of membrane
CL2884.Contig3_All	1238	49.69	56.48	54.58	117.31	94.63	130.31	100.3	105.35	107.05	NA	XM_018702123.1 PREDICTED: Lates calcarifer latexin (lxn), transcript variant X1, mRNA	PREDICTED: latexin [Stegastes partitus]	Latexin	NA	Latexin OS=Rattus norvegicus GN=Lxn PE=1 SV=1	NA
CL3385.Contig15_All	5267	0	0	0	8.88	10.4	11.8	14.32	22.34	12.11	K13114//pinin+ko03013//RNA transport+ko03015//mRNA surveillance pathway	KU960928.1 Micropterus dolomieu vitellogenin Aa mRNA, partial cds	vitellogenin Aa [Morone saxatilis]	Lipoprotein amino terminal region	[A] KOG1869 Splicing coactivator SRm160/300, subunit SRm300	Vitellogenin-1 OS=Fundulus heteroclitus GN=vtg1 PE=1 SV=2	NA
Unigene3533_All	2411	13.01	10.37	10.97	40.17	32.3	39.35	27.75	35.03	32.08	K00933//creatine kinase [EC:2.7.3.2]+ko00330//Arginine and proline metabolism+ko01100//Metabolic pathways	XM_010735210.2 PREDICTED: Larimichthys crocea creatine kinase U-type, mitochondrial (LOC104922396), mRNA	creatine kinase U-type, mitochondrial-like [Monopterus albus]	ATP:guanido phosphotransferase, C-terminal catalytic domain	[C] KOG3581 Creatine kinases	Creatine kinase U-type, mitochondrial OS=Gallus gallus GN=CKMT1 PE=1 SV=1	GO:0005524//ATP binding;GO:0016301//kinase activity
CL795.Contig3_All	1983	2.73	2.63	1.95	16.42	5.78	8.2	8.43	12.53	8.08	NA	XM_018699583.1 PREDICTED: Lates calcarifer uncharacterized LOC108899242 (LOC108899242), mRNA	PREDICTED: uncharacterized protein LOC102309500 [Haplochromis burtoni]	APOBEC-like N-terminal domain	NA	NA	NA
Unigene2604_All	5479	0	0	0	19.44	5.71	20.39	8.08	25.79	37.23	K18626//trichohyalin;K13211//GC-rich sequence DNA-binding factor	JQ341410.1 Dicentrarchus labrax vitellogenin C (vtgC) mRNA, complete cds	vitellogenin C [Dicentrarchus labrax]	Lipoprotein amino terminal region	[I] KOG4338 Predicted lipoprotein	Vitellogenin (Fragment) OS=Acipenser transmontanus PE=2 SV=1	NA
CL3461.Contig1_All	1429	2.13	1.16	6.69	33.48	25.69	39.4	10.62	12.15	21.54	K07604//type I keratin, acidic+ko04915//Estrogen signaling pathway	XR_797632.2 PREDICTED: Larimichthys crocea keratin, type I cytoskeletal 18-like (LOC104937171), transcript variant X2, misc_RNA	PREDICTED: keratin, type I cytoskeletal 18-like [Lates calcarifer]	Intermediate filament protein	[Z] LSE0591 H Intermediate filament proteins	Keratin, type I cytoskeletal 18 OS=Carassius auratus GN=krt18 PE=2 SV=1	NA
CL267.Contig26_All	1588	44.74	31.65	46.23	79.63	80.56	80.06	124.25	102.4	115.7	K07374//tubulin alpha+ko04145//Phagosome+ko05130//Pathogenic Escherichia coli infection+ko04210//Apoptosis+ko04540//Gap junction+ko04530//Tight junction	XM_018661261.1 PREDICTED: Lates calcarifer tubulin alpha chain-like (LOC108873135), mRNA	PREDICTED: tubulin alpha chain-like isoform X2 [Haplochromis burtoni]	Tubulin/FtsZ family, GTPase domain	[Z] KOG1376 Alpha tubulin	Tubulin alpha chain OS=Oncorhynchus keta PE=2 SV=2	NA
CL2711.Contig2_All	1788	10.18	9.81	6.89	29.31	26.6	27.08	33.89	41.03	42.44	K10342//WD repeat and SOCS box-containing protein 2	XM_010732961.2 PREDICTED: Larimichthys crocea WD repeat and SOCS box containing 2 (wsb2), mRNA	PREDICTED: WD repeat and SOCS box-containing protein 2 isoform X2 [Lates calcarifer]	WD domain, G-beta repeat	[R] KOG0266 WD40 repeat-containing protein	WD repeat and SOCS box-containing protein 2 OS=Homo sapiens GN=WSB2 PE=2 SV=1	NA
CL176.Contig5_All	3237	14.38	21.96	8.62	54.05	69.16	54.8	36.47	77.04	42.7	K00507//stearoyl-CoA desaturase (Delta-9 desaturase) [EC:1.14.19.1]+ko03320//PPAR signaling pathway+ko01040//Biosynthesis of unsaturated fatty acids+ko04212//Longevity regulating pathway - worm+ko04152//AMPK signaling pathway+ko01212//Fatty acid metabolism	XM_018699193.1 PREDICTED: Lates calcarifer acyl-CoA desaturase-like (LOC108899003), mRNA	acyl-CoA desaturase-like isoform X1 [Labrus bergylta]	Fatty acid desaturase	[I] KOG1600 Fatty acid desaturase	Acyl-CoA desaturase OS=Cyprinus carpio PE=2 SV=2	GO:0016021//integral component of membrane;GO:0006633//fatty acid biosynthetic process;GO:0016717//oxidoreductase activity, acting on paired donors, with oxidation of a pair of donors resulting in the reduction of molecular oxygen to two molecules of water
CL3.Contig1_All	1271	1.92	3.71	4.56	24.66	18.11	28.91	59.13	45.83	72.66	K22289//angiopoietin-like 8+ko04979//Cholesterol metabolism	XM_018705033.1 PREDICTED: Lates calcarifer uncharacterized LOC108902967 (LOC108902967), transcript variant X2, mRNA	PREDICTED: uncharacterized protein LOC108902967 isoform X1 [Lates calcarifer]	Cell-cycle alteration and expression-elevated protein in tumour	NA	Angiopoietin-like protein 8 OS=Homo sapiens GN=ANGPTL8 PE=1 SV=1	NA
CL3313.Contig2_All	1164	24.35	33.87	7.62	1183.97	86.02	103.23	414.07	305.1	200.27	K01312//trypsin [EC:3.4.21.4]+ko04974//Protein digestion and absorption+ko04972//Pancreatic secretion+ko04080//Neuroactive ligand-receptor interaction+ko05164//Influenza A	EU683735.1 Siniperca chuatsi pancreatic trypsin mRNA, complete cds	PREDICTED: trypsin-3 [Lates calcarifer] >XP_018542612.1 PREDICTED: trypsin-3 [Lates calcarifer]	Trypsin	[E] KOG3627 Trypsin	Trypsin-3 (Fragment) OS=Salmo salar PE=1 SV=1	NA
CL1762.Contig3_All	541	6.44	7.7	3.85	37.63	38.85	17.72	31.8	27.84	32.32	K17274//calpactin-1 light chain	NA	PREDICTED: ictacalcin-like [Lates calcarifer]	S-100/ICaBP type calcium binding domain	[T] LSE0196 H S100 EF-hand calcium-binding protein	Ictacalcin OS=Ictalurus punctatus PE=2 SV=1	NA
Unigene11012_All	1403	2.76	2.34	2.67	13.32	16.18	8.89	8.13	16.68	9	NA	NA	hypothetical protein EH28_10213 [Larimichthys crocea]	Domain of unknown function (DUF4713)	NA	NA	NA
CL267.Contig25_All	1558	33.94	30.73	29.27	67.55	67.99	70.97	70.42	74.06	77.85	K07374//tubulin alpha+ko04145//Phagosome+ko05130//Pathogenic Escherichia coli infection+ko04210//Apoptosis+ko04540//Gap junction+ko04530//Tight junction	XM_018688048.1 PREDICTED: Lates calcarifer tubulin alpha-1A chain (LOC108890957), transcript variant X3, mRNA	tubulin alpha-1C chain-like [Labrus bergylta]	Tubulin/FtsZ family, GTPase domain	[Z] KOG1376 Alpha tubulin	Tubulin alpha-1C chain OS=Homo sapiens GN=TUBA1C PE=1 SV=1	GO:0005874//microtubule;GO:0007017//microtubule-based process;GO:0005200//structural constituent of cytoskeleton;GO:0005525//GTP binding;GO:0005737//cytoplasm;GO:0003924//GTPase activity
Unigene7683_All	1744	18.55	16	12.58	44.27	34.03	41.46	42.05	38.12	45.52	K05757//actin related protein 2/3 complex, subunit 1A/1B+ko04144//Endocytosis+ko05132//Salmonella infection+ko05130//Pathogenic Escherichia coli infection+ko05131//Shigellosis+ko04810//Regulation of actin cytoskeleton+ko05100//Bacterial invasion of epithelial cells+ko04666//Fc gamma R-mediated phagocytosis	XM_010733647.2 PREDICTED: Larimichthys crocea actin-related protein 2/3 complex subunit 1B (LOC104921186), transcript variant X1, mRNA	PREDICTED: actin-related protein 2/3 complex subunit 1B [Stegastes partitus]	WD domain, G-beta repeat	[Z] KOG1523 Actin-related protein Arp2/3 complex, subunit ARPC1/p41-ARC	Actin-related protein 2/3 complex subunit 1B OS=Homo sapiens GN=ARPC1B PE=1 SV=3	GO:0005885//Arp2/3 protein complex;GO:0034314//Arp2/3 complex-mediated actin nucleation
Unigene7322_All	1776	40.75	49.7	35.75	159.6	87.4	108.51	186.95	154.14	198.57	K01334//component factor D [EC:3.4.21.46]+ko04610//Complement and coagulation cascades+ko05150//Staphylococcus aureus infection	XM_018685515.1 PREDICTED: Lates calcarifer complement factor D-like (LOC108889155), mRNA	complement factor D [Oplegnathus fasciatus]	Trypsin	[E] KOG3627 Trypsin	Serine protease ami OS=Xenopus tropicalis GN=ami PE=2 SV=1	GO:0004252//serine-type endopeptidase activity
Unigene9498_All	550	191.35	160.48	181.51	314.22	253.77	303.39	410.82	408.82	440.65	K02273//cytochrome c oxidase subunit 8+ko04260//Cardiac muscle contraction+ko04714//Thermogenesis+ko00190//Oxidative phosphorylation+ko04932//Non-alcoholic fatty liver disease (NAFLD)+ko05010//Alzheimer's disease+ko05012//Parkinson's disease+ko05016//Huntington's disease+ko01100//Metabolic pathways	KC217648.1 Sparus aurata cytochrome c oxidase subunit 8B (COX8b) mRNA, complete cds	PREDICTED: cytochrome c oxidase subunit 8B, mitochondrial-like [Haplochromis burtoni]	NA	NA	Cytochrome c oxidase subunit 8B, mitochondrial OS=Tarsius syrichta GN=COX8B PE=3 SV=1	NA
Unigene18851_All	1167	12.64	14.96	9.35	75.96	35.57	41.71	69.66	75.89	64.69	K08055//beta-2-microglobulin+ko04612//Antigen processing and presentation+ko05163//Human cytomegalovirus infection	FN667961.1 Dicentrarchus labrax mRNA for beta-2 microglobulin protein	beta-2 microglobulin [Miichthys miiuy] >AEI83279.1 beta-2 microglobulin [Miichthys miiuy]	Immunoglobulin C1-set domain	[V] LSE0194 H Major histocompatibility complex, class II	Beta-2-microglobulin OS=Ictalurus punctatus GN=b2m PE=3 SV=1	GO:0042612//MHC class I protein complex;GO:0006955//immune response;GO:0005576//extracellular region;GO:0002474//antigen processing and presentation of peptide antigen via MHC class I
CL3385.Contig6_All	5165	0	0	0	12.17	0.14	49.29	107.94	126.52	521.55	K13114//pinin+ko03013//RNA transport+ko03015//mRNA surveillance pathway	JQ283441.1 Dicentrarchus labrax vitellogenin Aa (vtgAa) mRNA, complete cds	vitellogenin Aa [Dicentrarchus labrax]	Lipoprotein amino terminal region	[Y] KOG2992 Nucleolar GTPase/ATPase p130	Vitellogenin OS=Oncorhynchus mykiss GN=vtg1 PE=1 SV=1	NA
CL733.Contig9_All	2938	91.92	95.38	125.59	192.08	183.65	169.12	191.67	200.13	250.1	NA	EU812519.1 Oplegnathus fasciatus apolipoprotein 14 kDa (apo-14 kDa) mRNA, complete cds	14 kDa apolipoprotein, partial [Epinephelus coioides]	Apolipoprotein C4	NA	NA	NA
Unigene3167_All	2674	0.48	1.87	2.46	6.72	15.07	9.56	10.52	10.61	4.99	K04004//complement factor H+ko04610//Complement and coagulation cascades+ko05150//Staphylococcus aureus infection	L21703.1 Paralabrax nebulifer complement regulatory plasma protein mRNA, complete cds	PREDICTED: complement factor H-like isoform X1 [Lates calcarifer]	Sushi repeat (SCR repeat)	[V] LSE2736 H Protein related to complement factor H/Coagulation factor XIII, B subunit	Complement factor H OS=Bos taurus GN=CFH PE=1 SV=3	NA
CL1239.Contig3_All	906	15.66	9.46	3.26	1389.81	99.31	110.21	261.61	114.44	178.57	K01312//trypsin [EC:3.4.21.4]+ko04974//Protein digestion and absorption+ko04972//Pancreatic secretion+ko04080//Neuroactive ligand-receptor interaction+ko05164//Influenza A	EU688996.1 Siniperca chuatsi trypsinogen 1 (TRS-A) mRNA, complete cds	PREDICTED: trypsin-1 [Esox lucius]	Trypsin	[E] KOG3627 Trypsin	Trypsin-2 (Fragment) OS=Salmo salar PE=2 SV=1	GO:0004252//serine-type endopeptidase activity
Unigene13347_All	1770	0.09	1.97	20.73	29.46	42.83	105.06	74.87	53.6	26.19	K04004//complement factor H+ko04610//Complement and coagulation cascades+ko05150//Staphylococcus aureus infection	XM_014408524.1 PREDICTED: Maylandia zebra complement factor H-like (LOC101478145), mRNA	PREDICTED: complement factor H-related protein 1-like isoform X1 [Lates calcarifer]	Sushi repeat (SCR repeat)	[V] LSE2736 H Protein related to complement factor H/Coagulation factor XIII, B subunit	Complement factor H-related protein 1 OS=Homo sapiens GN=CFHR1 PE=1 SV=2	NA
Unigene13057_All	3084	9.59	9.08	8.5	28.36	33.12	29.11	21.88	22.69	24.77	K13377//transforming growth factor beta-3+ko04390//Hippo signaling pathway+ko05414//Dilated cardiomyopathy (DCM)+ko05410//Hypertrophic cardiomyopathy (HCM)+ko04350//TGF-beta signaling pathway+ko05226//Gastric cancer+ko05225//Hepatocellular carcinoma+ko04933//AGE-RAGE signaling pathway in diabetic complications+ko04218//Cellular senescence+ko05212//Pancreatic cancer+ko05211//Renal cell carcinoma+k…	XM_018690097.1 PREDICTED: Lates calcarifer transforming growth factor beta 3 (tgfb3), mRNA	PREDICTED: transforming growth factor beta-3 [Notothenia coriiceps]	TGF-beta propeptide	[T] KOG3900 Transforming growth factor beta, bone morphogenetic protein and related proteins	Transforming growth factor beta-3 OS=Homo sapiens GN=TGFB3 PE=1 SV=1	NA
CL3385.Contig5_All	4912	5.79	5.67	3.72	3264.95	3340.85	2049.09	1743.17	4218.87	3009.71	K13114//pinin+ko03013//RNA transport+ko03015//mRNA surveillance pathway	KU960928.1 Micropterus dolomieu vitellogenin Aa mRNA, partial cds	vitellogenin Aa [Dicentrarchus labrax]	Lipoprotein amino terminal region	[GO] KOG4157 beta-1,6-N-acetylglucosaminyltransferase, contains WSC domain	Vitellogenin OS=Oncorhynchus mykiss GN=vtg1 PE=1 SV=1	NA
Unigene14977_All	1502	17.03	19.19	12.28	103.67	83.65	96.57	63.44	59.44	69.09	K17091//annexin A1	XM_018669600.1 PREDICTED: Lates calcarifer annexin A1 (anxa1), mRNA	PREDICTED: annexin A1 [Lates calcarifer]	Annexin	[U] KOG0819 Annexin	Annexin A1 OS=Cavia cutleri GN=ANXA1 PE=1 SV=1	GO:0004859//phospholipase inhibitor activity;GO:0005544//calcium-dependent phospholipid binding;GO:0005509//calcium ion binding;GO:0031101//fin regeneration
Unigene9175_All	1864	44.7	47.19	47.06	82.39	97.4	83.02	100.61	98.92	104.96	K16197//14-3-3 protein beta/theta/zeta+ko04391//Hippo signaling pathway - fly+ko04390//Hippo signaling pathway+ko04212//Longevity regulating pathway - worm+ko05203//Viral carcinogenesis+ko04151//PI3K-Akt signaling pathway+ko04013//MAPK signaling pathway - fly+ko04114//Oocyte meiosis+ko04110//Cell cycle+ko05161//Hepatitis B+ko05169//Epstein-Barr virus infection	XM_018665663.1 PREDICTED: Lates calcarifer 14-3-3 protein zeta-like (LOC108876274), transcript variant X1, mRNA	PREDICTED: 14-3-3 protein zeta-like [Lates calcarifer] >XP_018521180.1 PREDICTED: 14-3-3 protein zeta-like [Lates calcarifer] >XP_018521181.1 PREDICTED: 14-3-3 protein zeta-like [Lates calcarifer]	14-3-3 protein	[O] KOG0841 Multifunctional chaperone (14-3-3 family)	14-3-3 protein beta/alpha-1 OS=Oncorhynchus mykiss PE=2 SV=1	GO:0019904//protein domain specific binding
CL1172.Contig3_All	1950	11.71	12.52	16.09	38.88	54.53	41.43	38.42	42.33	42.54	K01689//enolase [EC:4.2.1.11]+ko01200//Carbon metabolism+ko00010//Glycolysis / Gluconeogenesis+ko01230//Biosynthesis of amino acids+ko03018//RNA degradation+ko01100//Metabolic pathways+ko04066//HIF-1 signaling pathway	XM_010740937.2 PREDICTED: Larimichthys crocea enolase 1 (eno1), transcript variant X1, mRNA	enolase [Boleophthalmus pectinirostris]	Enolase, C-terminal TIM barrel domain	[G] KOG2670 Enolase	Alpha-enolase OS=Alligator mississippiensis PE=2 SV=3	GO:0000287//magnesium ion binding;GO:0004634//phosphopyruvate hydratase activity;GO:0006096//glycolytic process;GO:0000015//phosphopyruvate hydratase complex
CL3385.Contig11_All	6222	0	0.08	0	23.58	23.61	34	38.29	57.07	34.36	K13114//pinin+ko03013//RNA transport+ko03015//mRNA surveillance pathway	KU960928.1 Micropterus dolomieu vitellogenin Aa mRNA, partial cds	vitellogenin Aa [Dicentrarchus labrax]	Lipoprotein amino terminal region	[GO] KOG4157 beta-1,6-N-acetylglucosaminyltransferase, contains WSC domain	Vitellogenin OS=Oncorhynchus mykiss GN=vtg1 PE=1 SV=1	NA
CL176.Contig1_All	3550	13.99	11.16	9.61	22.78	63.35	36.58	31.69	39.89	38.71	K00507//stearoyl-CoA desaturase (Delta-9 desaturase) [EC:1.14.19.1]+ko03320//PPAR signaling pathway+ko01040//Biosynthesis of unsaturated fatty acids+ko04212//Longevity regulating pathway - worm+ko04152//AMPK signaling pathway+ko01212//Fatty acid metabolism	XM_018699193.1 PREDICTED: Lates calcarifer acyl-CoA desaturase-like (LOC108899003), mRNA	acyl-CoA desaturase-like isoform X1 [Labrus bergylta]	Fatty acid desaturase	[I] KOG1600 Fatty acid desaturase	Acyl-CoA desaturase OS=Cyprinus carpio PE=2 SV=2	NA
CL154.Contig20_All	3686	63.91	36.62	62.5	127.23	119.39	143.93	423.61	448.4	497.7	K18966//sulfinoalanine decarboxylase / aspartate 1-decarboxylase [EC:4.1.1.29 4.1.1.11]+ko00410//beta-Alanine metabolism+ko00770//Pantothenate and CoA biosynthesis+ko00430//Taurine and hypotaurine metabolism+ko01100//Metabolic pathways	XM_010736098.2 PREDICTED: Larimichthys crocea glutamate decarboxylase like 1 (gadl1), mRNA	PREDICTED: acidic amino acid decarboxylase GADL1 isoform X1 [Lates calcarifer]	Pyridoxal-dependent decarboxylase conserved domain	[E] KOG0629 Glutamate decarboxylase and related proteins	Acidic amino acid decarboxylase GADL1 OS=Bos taurus GN=GADL1 PE=2 SV=2	NA
CL3500.Contig4_All	2213	1.13	0.48	0.93	9.59	20.27	15.88	6.68	15.65	12.11	K10251//17beta-estradiol 17-dehydrogenase / very-long-chain 3-oxoacyl-CoA reductase [EC:1.1.1.62 1.1.1.330]+ko01040//Biosynthesis of unsaturated fatty acids+ko00062//Fatty acid elongation+ko00140//Steroid hormone biosynthesis+ko01100//Metabolic pathways+ko01212//Fatty acid metabolism	XM_018685700.1 PREDICTED: Lates calcarifer very-long-chain 3-oxoacyl-CoA reductase-A-like (LOC108889307), mRNA	very-long-chain 3-oxoacyl-CoA reductase-A-like [Acanthochromis polyacanthus]	short chain dehydrogenase	[I] KOG1014 17 beta-hydroxysteroid dehydrogenase type 3, HSD17B3	Very-long-chain 3-oxoacyl-CoA reductase-A OS=Danio rerio GN=hsd17b12a PE=2 SV=1	NA
CL406.Contig4_All	2512	3.39	2.16	0.59	761.23	411.96	746.98	1387	1154.9	1588.85	K19928//zona pellucida sperm-binding protein 3	XM_010757088.2 PREDICTED: Larimichthys crocea zona pellucida sperm-binding protein 3 (LOC104940476), mRNA	PREDICTED: zona pellucida sperm-binding protein 3 [Larimichthys crocea] >KKF09608.1 Zona pellucida sperm-binding protein 3 [Larimichthys crocea]	Zona pellucida-like domain	[VW] LSE0101 H Receptor-like glycoprotein	Zona pellucida sperm-binding protein 3 OS=Gallus gallus GN=ZP3 PE=1 SV=4	NA
Unigene11332_All	1443	11.68	11.69	16.88	29	32.63	29.48	43.31	41.62	43.38	K04802//proliferating cell nuclear antigen+ko03420//Nucleotide excision repair+ko03030//DNA replication+ko03410//Base excision repair+ko04530//Tight junction+ko03430//Mismatch repair+ko04110//Cell cycle+ko05161//Hepatitis B+ko05166//HTLV-I infection	XM_018674133.1 PREDICTED: Lates calcarifer proliferating cell nuclear antigen (pcna), mRNA	PREDICTED: proliferating cell nuclear antigen [Larimichthys crocea] >XP_015245679.1 PREDICTED: proliferating cell nuclear antigen [Cyprinodon variegatus] >XP_020503118.1 proliferating cell nuclear antigen [Labrus bergylta] >AGA54130.1 proliferating cell nuclear antigen [Dicentrarchus labrax] >AIT83013.1 proliferating cell nuclear antigen [Sparus aurata] >KKF24839.1 Proliferating cell nuclear anti…	Proliferating cell nuclear antigen, C-terminal domain	[L] KOG1636 DNA polymerase delta processivity factor (proliferating cell nuclear antigen)	Proliferating cell nuclear antigen OS=Haplochromis burtoni GN=pcna PE=2 SV=1	GO:0003677//DNA binding;GO:0005634//nucleus;GO:0006260//DNA replication;GO:0006275//regulation of DNA replication;GO:0030337//DNA polymerase processivity factor activity
Unigene4859_All	2578	0.19	0.19	0.26	4.17	5.75	6.01	4.61	7.41	4.15	K19926//zona pellucida sperm-binding protein 1	KF682442.1 Oplegnathus fasciatus complement component 6 (C6) gene, complete cds	PREDICTED: zona pellucida sperm-binding protein 4-like isoform X1 [Larimichthys crocea]	Ethanolamine utilisation protein EutQ	[GO] KOG4157 beta-1,6-N-acetylglucosaminyltransferase, contains WSC domain	Proline-rich protein 2 OS=Mus musculus GN=Prp2 PE=2 SV=2	NA
Unigene2324_All	8071	0.34	0.42	0.36	6.28	9.95	7.54	6.62	8.05	5.94	K08133//collagen, type XIV, alpha+ko04974//Protein digestion and absorption	XM_019256895.1 PREDICTED: Larimichthys crocea collagen alpha-1(XIV) chain (LOC104938575), transcript variant X1, mRNA	PREDICTED: collagen alpha-1(XIV) chain isoform X3 [Lates calcarifer]	von Willebrand factor type A domain	[W] KOG3544 Collagens (type IV and type XIII), and related proteins	Collagen alpha-1(XIV) chain OS=Gallus gallus GN=COL14A1 PE=1 SV=2	NA
CL3497.Contig3_All	2458	11.18	4.63	7.8	540.77	392.64	605.2	691.4	686.84	670.26	K19926//zona pellucida sperm-binding protein 1	KR338826.1 Thunnus orientalis choriogenin Hb mRNA, complete cds	choriogenin Hb [Thunnus orientalis]	Zona pellucida-like domain	[K] KOG1474 Transcription initiation factor TFIID, subunit BDF1 and related bromodomain proteins	Circumsporozoite protein OS=Plasmodium berghei (strain Anka) PE=3 SV=1	NA
Unigene2369_All	1847	0.99	0.42	1.28	120.1	61.93	201.26	526.73	561.23	643.04	K17854//cytochrome P450 family 2 subfamily K	XM_018680830.1 PREDICTED: Lates calcarifer cytochrome P450 2K1-like (LOC108886146), mRNA	PREDICTED: cytochrome P450 2K1-like [Lates calcarifer]	Cytochrome P450	[Q] KOG0156 Cytochrome P450 CYP2 subfamily	Cytochrome P450 2K1 OS=Oncorhynchus mykiss GN=cyp2k1 PE=2 SV=1	NA
CL3403.Contig5_All	1121	0.85	1.2	0.21	19.19	7.03	5.18	148.99	74.27	137.6	K10104//ficolin	FJ426142.1 Epinephelus coioides microfibril-associated 4 mRNA, partial cds	PREDICTED: microfibril-associated glycoprotein 4-like isoform X1 [Lates calcarifer]	Fibrinogen beta and gamma chains, C-terminal globular domain	[R] KOG2579 Ficolin and related extracellular proteins	Microfibril-associated glycoprotein 4 OS=Bos taurus GN=MFAP4 PE=1 SV=2	NA
Unigene12478_All	5864	60.47	58.58	62.48	181.56	166.32	229.67	160.69	127.62	136.41	K06236//collagen, type I, alpha+ko04512//ECM-receptor interaction+ko04510//Focal adhesion+ko04933//AGE-RAGE signaling pathway in diabetic complications+ko04611//Platelet activation+ko05146//Amoebiasis+ko04974//Protein digestion and absorption+ko04151//PI3K-Akt signaling pathway+ko04926//Relaxin signaling pathway+ko05165//Human papillomavirus infection	XM_018666614.1 PREDICTED: Lates calcarifer collagen type I alpha 2 chain (col1a2), transcript variant X1, mRNA	PREDICTED: collagen alpha-2(I) chain isoform X1 [Lates calcarifer]	Collagen triple helix repeat (20 copies)	[W] KOG3544 Collagens (type IV and type XIII), and related proteins	Collagen alpha-2(I) chain OS=Oncorhynchus mykiss GN=col1a2 PE=2 SV=2	NA
CL2229.Contig3_All	1346	360.69	707.12	729.28	3119.64	2340.67	2671.93	3727.63	3056.05	3612	K03968//NADH dehydrogenase (ubiquinone) 1 subunit C2+ko04723//Retrograde endocannabinoid signaling+ko04714//Thermogenesis+ko00190//Oxidative phosphorylation+ko04932//Non-alcoholic fatty liver disease (NAFLD)+ko05010//Alzheimer's disease+ko05012//Parkinson's disease+ko05016//Huntington's disease+ko01100//Metabolic pathways;K08328//guanylate cyclase activator 1+ko04744//Phototransduction	XM_010784025.1 PREDICTED: Notothenia coriiceps mid1-interacting protein 1-B-like (LOC104956529), mRNA	PREDICTED: mid1-interacting protein 1-B-like [Neolamprologus brichardi]	NADH-ubiquinone oxidoreductase subunit b14.5b (NDUFC2)	[C] KOG4516 NADH:ubiquinone oxidoreductase, NDUFC2/B14.5B subunit	NADH dehydrogenase [ubiquinone] 1 subunit C2 OS=Pongo pygmaeus GN=NDUFC2 PE=3 SV=1	NA
CL467.Contig1_All	386	0	0	0.13	11.81	7.8	40.14	44.78	56.36	48.28	NA	HQ846509.1 Morone saxatilis vitellogenin Aa mRNA, complete cds	vitellogenin [Sparus aurata]	NA	NA	Vitellogenin OS=Oncorhynchus mykiss GN=vtg1 PE=1 SV=1	NA
Unigene5724_All	1375	2.48	1.95	0.67	86.04	7.34	7.76	45.59	37.95	23.3	K01298//carboxypeptidase A2 [EC:3.4.17.15]+ko04974//Protein digestion and absorption+ko04972//Pancreatic secretion	XM_010738645.2 PREDICTED: Larimichthys crocea carboxypeptidase A2 (LOC104925102), mRNA	Carboxypeptidase A2 precursor [Anoplopoma fimbria]	Zinc carboxypeptidase	[S] KOG2650 Zinc carboxypeptidase	Carboxypeptidase A2 OS=Mus musculus GN=Cpa2 PE=1 SV=1	NA
CL3388.Contig1_All	873	8.4	17.44	4.06	231.61	17.24	21.75	70.2	52.87	38.39	K09632//chymotrypsin-like protease [EC:3.4.21.-]+ko04974//Protein digestion and absorption+ko04972//Pancreatic secretion	AB678428.1 Pagrus major mRNA for chymotrypsinogen 1, complete cds	PREDICTED: chymotrypsin-like protease CTRL-1 [Notothenia coriiceps]	Trypsin	[E] KOG3627 Trypsin	Chymotrypsin-like protease CTRL-1 OS=Homo sapiens GN=CTRL PE=2 SV=1	NA
CL467.Contig10_All	1581	0	0.07	0	27.1	7.39	29.58	45.33	48.02	82.29	NA	FJ804421.1 Perca flavescens vitellogenin Ab mRNA, partial cds	vitellogenin B, partial [Seriola dumerili]	Domain of unknown function (DUF1944)	[GO] KOG4157 beta-1,6-N-acetylglucosaminyltransferase, contains WSC domain	Vitellogenin-2 OS=Fundulus heteroclitus PE=1 SV=1	NA
Unigene7723_All	1346	1.43	1.79	2.33	11.17	13.4	7.2	90.94	76.41	94.57	K05467//angiopoietin 4+ko04151//PI3K-Akt signaling pathway+ko04010//MAPK signaling pathway+ko04014//Ras signaling pathway+ko04015//Rap1 signaling pathway+ko04066//HIF-1 signaling pathway;K05466//angiopoietin 2+ko04151//PI3K-Akt signaling pathway+ko04010//MAPK signaling pathway+ko04014//Ras signaling pathway+ko04015//Rap1 signaling pathway+ko04066//HIF-1 signaling pathway+ko05167//Kaposi's sarcoma…	XM_010735538.2 PREDICTED: Larimichthys crocea angiopoietin-related protein 5 (LOC104922654), mRNA	PREDICTED: angiopoietin-related protein 5-like [Lates calcarifer]	Fibrinogen beta and gamma chains, C-terminal globular domain	[R] KOG2579 Ficolin and related extracellular proteins	Fibrinogen-like protein 1 OS=Bos taurus GN=FGL1 PE=2 SV=1	NA
Unigene18507_All	1295	8.81	4.11	32.94	189.85	52.58	67.47	205.25	146.58	216.67	K08760//apolipoprotein A-IV+ko04979//Cholesterol metabolism+ko04975//Fat digestion and absorption+ko04977//Vitamin digestion and absorption	XM_010743994.2 PREDICTED: Larimichthys crocea apolipoprotein A-IV-like (LOC104929462), mRNA	PREDICTED: apolipoprotein A-IV-like [Larimichthys crocea] >KKF22585.1 Apolipoprotein A-I [Larimichthys crocea]	Apolipoprotein A1/A4/E domain	[S] LSE0217 H Uncharacterized protein	Apolipoprotein A-IV OS=Macaca fascicularis GN=APOA4 PE=2 SV=1	NA
Unigene18823_All	1241	6.78	10.53	8	43.41	26.36	36.77	29.92	26.63	33.81	K17092//annexin A2	XM_018692942.1 PREDICTED: Lates calcarifer annexin A2-like (LOC108894308), transcript variant X1, mRNA	PREDICTED: annexin A2-like [Lates calcarifer] >XP_018548460.1 PREDICTED: annexin A2-like [Lates calcarifer]	Annexin	[U] KOG0819 Annexin	Annexin A2-B OS=Xenopus laevis GN=anxa2-b PE=2 SV=3	NA
CL495.Contig2_All	1496	16.97	20.33	18.66	44.51	38.89	42.96	38.19	38.71	40.45	K19721//collagen, type V/XI/XXIV/XXVII, alpha+ko04974//Protein digestion and absorption	XM_019256931.1 PREDICTED: Larimichthys crocea collectin-10 (LOC104920197), mRNA	PREDICTED: collagen alpha-1(XXI) chain [Chaetura pelagica]	Collagen triple helix repeat (20 copies)	[W] KOG3544 Collagens (type IV and type XIII), and related proteins	Collagen alpha-2(XI) chain OS=Bos taurus GN=COL11A2 PE=3 SV=1	NA
CL3497.Contig1_All	2704	0.59	0.17	0.72	25.05	26.06	41.46	33.76	28	19.26	K19926//zona pellucida sperm-binding protein 1	FJ804423.1 Perca flavescens zona pellucida protein-like mRNA, partial sequence	PREDICTED: zona pellucida sperm-binding protein 4-like isoform X2 [Larimichthys crocea]	Zona pellucida-like domain	[M] LSE0120 A Extensin and related proteins	Proline-rich protein 2 OS=Mus musculus GN=Prp2 PE=2 SV=2	NA
CL1291.Contig4_All	3175	0.13	0.05	0.1	21.76	14.74	29.42	50.42	59.1	47.37	K21958//extracellular serine/threonine protein kinase FAM20C [EC:2.7.11.1]	XM_019265998.1 PREDICTED: Larimichthys crocea extracellular serine/threonine protein kinase FAM20C-like (LOC104922908), mRNA	PREDICTED: extracellular serine/threonine protein kinase FAM20C-like [Larimichthys crocea]	Golgi casein kinase, C-terminal, Fam20	[S] KOG3829 Uncharacterized conserved protein	Extracellular serine/threonine protein kinase FAM20C OS=Homo sapiens GN=FAM20C PE=1 SV=2	NA
CL88.Contig4_All	1590	4.82	7.27	8.26	61.64	59.99	55.91	55.48	75.06	41.87	NA	NA	PREDICTED: uncharacterized protein LOC108875554 [Lates calcarifer]	NA	NA	NA	NA
CL855.Contig7_All	1434	4.42	3.35	3.45	17.14	20.78	14.26	12.82	16.55	12.95	K16646//annexin A5	XM_010749815.2 PREDICTED: Larimichthys crocea annexin A10 (anxa10), transcript variant X2, mRNA	PREDICTED: annexin A5-like [Nothobranchius furzeri]	Annexin	[U] KOG0819 Annexin	Annexin A5 OS=Macaca fascicularis GN=ANXA5 PE=2 SV=3	GO:0005544//calcium-dependent phospholipid binding;GO:0005509//calcium ion binding;GO:0050819//negative regulation of coagulation
Unigene11172_All	2883	13.47	8.06	10.12	30.53	32.8	27.59	35.9	31.57	32.18	K07856//Ras homolog gene family, member B	XM_010773237.1 PREDICTED: Notothenia coriiceps rho-related GTP-binding protein RhoB-like (LOC104947257), mRNA	rho-related GTP-binding protein RhoB [Labrus bergylta]	Ras family	[R] KOG0393 Ras-related small GTPase, Rho type	Rho-related GTP-binding protein RhoB OS=Mus musculus GN=Rhob PE=1 SV=1	GO:0016020//membrane;GO:0007264//small GTPase mediated signal transduction;GO:0005622//intracellular;GO:0005525//GTP binding;GO:0003924//GTPase activity
Unigene801_All	947	7.83	11.65	8.37	32.11	28.2	20.68	22.4	26.2	34.8	K12672//C-X-C motif chemokine 11+ko04620//Toll-like receptor signaling pathway+ko04062//Chemokine signaling pathway+ko04060//Cytokine-cytokine receptor interaction;K05416//C-X-C motif chemokine 9+ko04620//Toll-like receptor signaling pathway+ko04062//Chemokine signaling pathway+ko04060//Cytokine-cytokine receptor interaction;K10030//interleukin 8+ko05134//Legionellosis+ko05132//Salmonella infecti…	XM_008296612.1 PREDICTED: Stegastes partitus C-X-C motif chemokine 11-like (LOC103368286), mRNA	PREDICTED: C-X-C motif chemokine 11-like [Stegastes partitus]	Small cytokines (intecrine/chemokine), interleukin-8 like	NA	NA	GO:0006955//immune response;GO:0005576//extracellular region;GO:0008009//chemokine activity
Unigene18091_All	761	0	0.1	0	4.35	2.4	7.35	7.19	6.42	5.02	K18626//trichohyalin;K12310//Di-N-acetylchitobiase [EC:3.2.1.-]	FJ804421.1 Perca flavescens vitellogenin Ab mRNA, partial cds	vitellogenin [Sparus aurata]	von Willebrand factor type D domain	NA	Vitellogenin OS=Oncorhynchus mykiss GN=vtg1 PE=1 SV=1	NA
Unigene3676_All	2615	1.87	0.32	0.39	65.2	51.36	86.97	69.19	63.93	56.8	K19926//zona pellucida sperm-binding protein 1	KR338826.1 Thunnus orientalis choriogenin Hb mRNA, complete cds	PREDICTED: zona pellucida sperm-binding protein 4-like isoform X1 [Larimichthys crocea]	Zona pellucida-like domain	[M] LSE0120 A Extensin and related proteins	Proline-rich protein 2 OS=Mus musculus GN=Prp2 PE=2 SV=2	NA
Unigene14727_All	2527	0.3	1.11	0.11	41.96	2.61	3.48	12.29	11.67	6.36	K01345//pancreatic endopeptidase E [EC:3.4.21.70]+ko04974//Protein digestion and absorption+ko04972//Pancreatic secretion	XM_018669819.1 PREDICTED: Lates calcarifer chymotrypsin-like elastase family member 3B (LOC108878838), mRNA	PREDICTED: chymotrypsin-like elastase family member 3B [Lates calcarifer]	Trypsin	[E] KOG3627 Trypsin	Chymotrypsin-like elastase family member 3B OS=Mus musculus GN=Cela3b PE=1 SV=1	NA
CL2065.Contig3_All	1214	21.38	19.49	46.89	65.71	64.77	79.7	138.57	181.82	125.39	K08052//neurofibromin 1+ko01521//EGFR tyrosine kinase inhibitor resistance+ko04010//MAPK signaling pathway+ko04014//Ras signaling pathway;K15717//prostamide/prostaglandin F2alpha synthase [EC:1.11.1.20]+ko00590//Arachidonic acid metabolism+ko01100//Metabolic pathways	XM_018693443.1 PREDICTED: Lates calcarifer redox-regulatory protein FAM213A-like (LOC108894823), mRNA	PREDICTED: redox-regulatory protein FAM213A-like [Lates calcarifer]	NA	[S] KOG4498 Uncharacterized conserved protein	Redox-regulatory protein FAM213A OS=Gallus gallus GN=FAM213A PE=2 SV=2	NA
CL406.Contig5_All	1258	1.81	1.24	1.59	563.63	457.49	139.74	1058.19	2062.21	1808.91	K19928//zona pellucida sperm-binding protein 3	KR338827.1 Thunnus orientalis choriogenin L mRNA, complete cds	choriogenin L [Thunnus orientalis]	Zona pellucida-like domain	[VW] LSE0101 H Receptor-like glycoprotein	Zona pellucida sperm-binding protein 3 OS=Gallus gallus GN=ZP3 PE=1 SV=4	NA
CL3403.Contig16_All	1136	0.17	1.06	0.16	17.03	1.57	2.15	12.12	10.18	7.1	K10104//ficolin	FJ426142.1 Epinephelus coioides microfibril-associated 4 mRNA, partial cds	microfibril-associated 4, partial [Epinephelus coioides]	Fibrinogen beta and gamma chains, C-terminal globular domain	[R] KOG2579 Ficolin and related extracellular proteins	Microfibril-associated glycoprotein 4 OS=Bos taurus GN=MFAP4 PE=1 SV=2	NA
Unigene5614_All	1838	0.28	0.52	0.33	21.2	1.64	2.15	5.62	5.94	3.65	K09581//protein disulfide isomerase family A, member 2 [EC:5.3.4.1];K09580//protein disulfide-isomerase A1 [EC:5.3.4.1]+ko04141//Protein processing in endoplasmic reticulum	XM_018703242.1 PREDICTED: Lates calcarifer protein disulfide-isomerase-like (LOC108901678), mRNA	PREDICTED: protein disulfide-isomerase-like [Lates calcarifer]	Thioredoxin	[O] KOG0190 Protein disulfide isomerase (prolyl 4-hydroxylase beta subunit)	Protein disulfide-isomerase OS=Gallus gallus GN=P4HB PE=1 SV=3	GO:0005783//endoplasmic reticulum;GO:0003756//protein disulfide isomerase activity;GO:0045454//cell redox homeostasis
CL2425.Contig4_All	2429	52.4	50.69	51.28	106.96	94.58	111.29	89.89	98.38	89.23	K06254//agrin+ko04512//ECM-receptor interaction	KJ634065.1 Siniperca chuatsi follistatin related protein (FSRP) mRNA, complete cds	follistatin related protein [Siniperca chuatsi]	Kazal-type serine protease inhibitor domain	[R] LSE0197 H Follistatin-like protein	Follistatin-related protein 1 OS=Homo sapiens GN=FSTL1 PE=1 SV=1	GO:0005509//calcium ion binding
CL3044.Contig2_All	1744	1.96	2.64	4.9	14.52	9.81	9.34	27.87	24.96	25.12	K00036//glucose-6-phosphate 1-dehydrogenase [EC:1.1.1.49 1.1.1.363]+ko01200//Carbon metabolism+ko00480//Glutathione metabolism+ko00030//Pentose phosphate pathway+ko05230//Central carbon metabolism in cancer+ko01100//Metabolic pathways	XM_010748187.2 PREDICTED: Larimichthys crocea glucose-6-phosphate 1-dehydrogenase-like (LOC104932859), mRNA	PREDICTED: glucose-6-phosphate 1-dehydrogenase-like [Lates calcarifer]	Glucose-6-phosphate dehydrogenase, C-terminal domain	[G] KOG0563 Glucose-6-phosphate 1-dehydrogenase	Glucose-6-phosphate 1-dehydrogenase OS=Takifugu rubripes GN=g6pd PE=3 SV=1	NA
CL3.Contig7_All	1748	1.86	1.27	1.72	10.62	8.58	8.38	21.48	21.67	12.05	K22289//angiopoietin-like 8+ko04979//Cholesterol metabolism	XM_018705033.1 PREDICTED: Lates calcarifer uncharacterized LOC108902967 (LOC108902967), transcript variant X2, mRNA	uncharacterized protein LOC110369519 [Fundulus heteroclitus]	NA	NA	NA	NA
CL1923.Contig2_All	1475	7.74	10.12	15.05	217.73	81.6	55.75	121.35	146.59	132.81	K14648//poly(U)-specific endoribonuclease [EC:3.1.-.-]	XM_010747097.2 PREDICTED: Larimichthys crocea endonuclease, poly(U) specific (endou), mRNA	PREDICTED: poly(U)-specific endoribonuclease [Larimichthys crocea] >KKF32527.1 Poly(U)-specific endoribonuclease [Larimichthys crocea]	Endoribonuclease XendoU	[R] KOG2849 Placental protein 11	Poly(U)-specific endoribonuclease OS=Paralichthys olivaceus GN=endou PE=2 SV=1	GO:0004521//endoribonuclease activity;GO:0003723//RNA binding;GO:0046872//metal ion binding;GO:0005044//scavenger receptor activity;GO:0030247//polysaccharide binding;GO:0006955//immune response;GO:0005576//extracellular region
CL312.Contig6_All	5623	45.07	44.58	48.26	130.49	112.32	157.95	85.65	86.16	68.74	K06236//collagen, type I, alpha+ko04512//ECM-receptor interaction+ko04510//Focal adhesion+ko04933//AGE-RAGE signaling pathway in diabetic complications+ko04611//Platelet activation+ko05146//Amoebiasis+ko04974//Protein digestion and absorption+ko04151//PI3K-Akt signaling pathway+ko04926//Relaxin signaling pathway+ko05165//Human papillomavirus infection	XM_010749494.2 PREDICTED: Larimichthys crocea collagen alpha-1(I) chain-like (LOC104933943), mRNA	Collagen type I alpha 3 chain [Dicentrarchus labrax]	Collagen triple helix repeat (20 copies)	[W] KOG3544 Collagens (type IV and type XIII), and related proteins	Collagen alpha-1(I) chain OS=Gallus gallus GN=COL1A1 PE=1 SV=3	NA
CL526.Contig17_All	2313	9.42	9.9	7.42	33.16	39.98	36.12	27.74	35.55	30.36	K22284//endothelial lipase [EC:3.1.1.3]+ko04979//Cholesterol metabolism+ko00561//Glycerolipid metabolism+ko01100//Metabolic pathways	XM_018673019.1 PREDICTED: Lates calcarifer endothelial lipase-like (LOC108881177), transcript variant X2, mRNA	endothelial lipase, partial [Siniperca chuatsi]	Lipase	[MOI] TWOG0490 Vitellogenin/Lipoprotein lipase/Triacylglyerol lipase	Endothelial lipase OS=Homo sapiens GN=LIPG PE=1 SV=1	NA
CL3475.Contig5_All	7824	0.12	9.04	2.6	39.53	44.68	25.61	47.21	42.64	42.93	K03989//complement component 4+ko05133//Pertussis+ko05322//Systemic lupus erythematosus+ko04610//Complement and coagulation cascades+ko05150//Staphylococcus aureus infection	KJ563220.1 Miichthys miiuy complement component 4 (C4) mRNA, complete cds	complement component 4 [Oplegnathus fasciatus]	A-macroglobulin complement component	[O] KOG1366 Alpha-macroglobulin	Complement C4-B OS=Mus musculus GN=C4b PE=1 SV=3	NA
Unigene7619_All	663	190.03	167.42	231.18	454.97	414.88	271.25	483.94	539.36	476.32	K03671//thioredoxin 1+ko05418//Fluid shear stress and atherosclerosis+ko04621//NOD-like receptor signaling pathway	AB603653.1 Oplegnathus fasciatus Rb-TRx mRNA for thioredoxin, complete cds	thioredoxin-like [Labrus bergylta]	Thioredoxin	[O] KOG0907 Thioredoxin	Thioredoxin OS=Ictalurus punctatus GN=txn PE=3 SV=1	GO:0006662//glycerol ether metabolic process;GO:0015035//protein disulfide oxidoreductase activity;GO:0005623//cell;GO:0045454//cell redox homeostasis
CL526.Contig7_All	2225	5.77	5.7	3.67	18.17	23.44	31.08	17.8	17.46	20.92	K22284//endothelial lipase [EC:3.1.1.3]+ko04979//Cholesterol metabolism+ko00561//Glycerolipid metabolism+ko01100//Metabolic pathways	XM_018673010.1 PREDICTED: Lates calcarifer endothelial lipase-like (LOC108881177), transcript variant X1, mRNA	endothelial lipase, partial [Siniperca chuatsi]	Lipase	[MOI] TWOG0490 Vitellogenin/Lipoprotein lipase/Triacylglyerol lipase	Endothelial lipase OS=Homo sapiens GN=LIPG PE=1 SV=1	NA
CL3091.Contig2_All	2572	20.42	18.97	26.39	39.59	38.72	61.82	57.72	57.36	55.01	K21957//pseudokinase FAM20A	XM_010736304.2 PREDICTED: Larimichthys crocea FAM20A, golgi associated secretory pathway pseudokinase (fam20a), mRNA	Protein FAM20A [Dicentrarchus labrax]	Golgi casein kinase, C-terminal, Fam20	[S] KOG3829 Uncharacterized conserved protein	Pseudokinase FAM20A OS=Homo sapiens GN=FAM20A PE=1 SV=4	NA
CL2895.Contig3_All	2779	2.52	4.05	2.04	29.75	52.9	36.42	16.65	14.11	8.03	K00286//pyrroline-5-carboxylate reductase [EC:1.5.1.2]+ko00330//Arginine and proline metabolism+ko01230//Biosynthesis of amino acids+ko01100//Metabolic pathways;K03006//DNA-directed RNA polymerase II subunit RPB1 [EC:2.7.7.6]+ko00230//Purine metabolism+ko03020//RNA polymerase+ko00240//Pyrimidine metabolism+ko05016//Huntington's disease+ko01100//Metabolic pathways+ko05169//Epstein-Barr virus infec…	XM_010753937.2 PREDICTED: Larimichthys crocea myeloid-associated differentiation marker homolog (LOC104937654), mRNA	PREDICTED: myeloid-associated differentiation marker homolog [Lates calcarifer] >XP_018533651.1 PREDICTED: myeloid-associated differentiation marker homolog [Lates calcarifer]	Membrane-associating domain	[V] KOG4788 Members of chemokine-like factor super family and related proteins	Myeloid-associated differentiation marker homolog OS=Xenopus laevis GN=myadm PE=2 SV=1	GO:0016021//integral component of membrane
CL3294.Contig3_All	1793	162.66	106.67	156.4	374.25	421	426.85	316.6	311.77	315.53	K05764//thymosin, beta 4+ko04810//Regulation of actin cytoskeleton	XM_010750848.2 PREDICTED: Larimichthys crocea thymosin beta 4, X-linked (tmsb4x), mRNA	PREDICTED: thymosin beta-12 [Lates calcarifer] >P33248.2 RecName: Full=Thymosin beta-12	Thymosin beta-4 family	[N] KOG4794 Thymosin beta	Thymosin beta-12 OS=Lateolabrax japonicus PE=1 SV=2	NA
Unigene2529_All	2527	15.74	4.63	14.56	780.28	284.76	1394.24	1171.46	498.07	780.13	K19926//zona pellucida sperm-binding protein 1	KR338826.1 Thunnus orientalis choriogenin Hb mRNA, complete cds	choriogenin Hb [Thunnus orientalis]	Zona pellucida-like domain	[GO] KOG4157 beta-1,6-N-acetylglucosaminyltransferase, contains WSC domain	Proline-rich protein 2 OS=Mus musculus GN=Prp2 PE=2 SV=2	NA
CL1744.Contig2_All	1836	1	1.28	0.67	11.47	6.29	11.43	41.52	46.36	34.97	K09871//aquaporin-12	XM_018670310.1 PREDICTED: Lates calcarifer aquaporin-12-like (LOC108879128), mRNA	PREDICTED: aquaporin-12-like [Lates calcarifer]	RNAse P Rpr2/Rpp21/SNM1 subunit domain	[A] KOG4394 RNase P subunit that is not also a subunit of RNase MRP, involved in pre-tRNA processing	Ribonuclease P protein subunit p21 OS=Mus musculus GN=Rpp21 PE=1 SV=2	NA
CL2856.Contig2_All	1554	196.66	355.21	160.88	1097.3	465	1060.88	899.44	971.45	963.14	K14739//metallothionein 1/2+ko04212//Longevity regulating pathway - worm+ko04978//Mineral absorption	EU258624.1 Siniperca chuatsi metallothionein-2 mRNA, complete cds	metallothionein isoform 1 [Oplegnathus fasciatus]	GDNF/GAS1 domain	[P] KOG4738 Predicted metallothionein	Metallothionein B OS=Dicentrarchus labrax GN=mtb PE=3 SV=2	NA
Unigene1881_All	1098	0.24	2.06	2.63	11.33	19.2	12.1	16.55	19.86	16.13	K04004//complement factor H+ko04610//Complement and coagulation cascades+ko05150//Staphylococcus aureus infection	HQ206609.1 Perca flavescens clone Pf_9304 SBCFR-1 protein (SBCFR-1) mRNA, partial cds	PREDICTED: complement factor H-like isoform X3 [Lates calcarifer]	Sushi repeat (SCR repeat)	[V] LSE2736 H Protein related to complement factor H/Coagulation factor XIII, B subunit	Complement factor H-related protein 3 OS=Homo sapiens GN=CFHR3 PE=1 SV=2	NA
CL3.Contig8_All	1011	45.84	14.26	16.29	107.77	101.65	137.4	238.2	224.69	242.5	K22289//angiopoietin-like 8+ko04979//Cholesterol metabolism	XM_018705033.1 PREDICTED: Lates calcarifer uncharacterized LOC108902967 (LOC108902967), transcript variant X2, mRNA	PREDICTED: uncharacterized protein LOC108902967 isoform X2 [Lates calcarifer]	Protein of unknown function (DUF760)	NA	Angiopoietin-like protein 8 OS=Homo sapiens GN=ANGPTL8 PE=1 SV=1	NA
Unigene2123_All	2211	0.23	0.04	0.18	5.18	2.06	12.1	13.76	11.87	27.41	K17854//cytochrome P450 family 2 subfamily K	XM_019254010.1 PREDICTED: Larimichthys crocea cytochrome P450 2K1-like (LOC104925694), mRNA	PREDICTED: cytochrome P450 2K1-like [Larimichthys crocea]	Cytochrome P450	[Q] KOG0156 Cytochrome P450 CYP2 subfamily	Cytochrome P450 2K1 OS=Oncorhynchus mykiss GN=cyp2k1 PE=2 SV=1	NA
Unigene3764_All	5289	0	0	0.04	90.92	43.31	78.24	78.81	172.19	141.25	K18626//trichohyalin;K13211//GC-rich sequence DNA-binding factor	JQ341410.1 Dicentrarchus labrax vitellogenin C (vtgC) mRNA, complete cds	vitellogenin C [Dicentrarchus labrax]	Lipoprotein amino terminal region	[I] KOG4338 Predicted lipoprotein	Vitellogenin (Fragment) OS=Acipenser transmontanus PE=2 SV=1	NA
Unigene9533_All	466	53	48.12	35.71	267.07	218.56	263.81	178.92	155.68	205.1	K17274//calpactin-1 light chain	XM_010790596.1 PREDICTED: Notothenia coriiceps protein S100-A1-like (LOC104962190), mRNA	PREDICTED: protein S100-A1-like [Notothenia coriiceps]	S-100/ICaBP type calcium binding domain	[T] LSE0196 H S100 EF-hand calcium-binding protein	Protein S100-A1 OS=Rattus norvegicus GN=S100a1 PE=1 SV=3	NA
Unigene3367_All	1726	3.21	6.71	1.79	14.39	19.28	10.45	8.15	12.69	16.84	NA	XM_018686377.1 PREDICTED: Lates calcarifer uncharacterized LOC108889753 (LOC108889753), mRNA	PREDICTED: uncharacterized protein LOC108889753 [Lates calcarifer]	Protein of unknown function (DUF3153)	NA	NA	NA
CL428.Contig2_All	1206	70.68	55.86	58.7	170.14	121.05	147.26	137.08	135.67	150.05	K09864//aquaporin-1+ko04976//Bile secretion+ko04964//Proximal tubule bicarbonate reclamation+ko04924//Renin secretion	XM_018676329.1 PREDICTED: Lates calcarifer aquaporin-1-like (LOC108883342), mRNA	aquaporin 1 [Dicentrarchus labrax]	Major intrinsic protein	[G] KOG0223 Aquaporin (major intrinsic protein family)	Aquaporin-1 OS=Sus scrofa GN=AQP1 PE=2 SV=3	NA
CL2204.Contig2_All	2078	6.9	5.15	6	19.91	21.55	19.88	23.09	22.15	22.49	K01623//fructose-bisphosphate aldolase, class I [EC:4.1.2.13]+ko01200//Carbon metabolism+ko00010//Glycolysis / Gluconeogenesis+ko01230//Biosynthesis of amino acids+ko00051//Fructose and mannose metabolism+ko00030//Pentose phosphate pathway+ko01100//Metabolic pathways	XM_010748220.2 PREDICTED: Larimichthys crocea aldolase, fructose-bisphosphate C (aldoc), mRNA	PREDICTED: fructose-bisphosphate aldolase C isoform X1 [Lates calcarifer]	Fructose-bisphosphate aldolase class-I	[G] KOG1557 Fructose-biphosphate aldolase	Fructose-bisphosphate aldolase C OS=Macaca fascicularis GN=ALDOC PE=2 SV=3	NA
CL1796.Contig4_All	2914	4.01	5.5	2.27	30.64	32.3	38.67	13.23	19.13	16.66	K14156//choline/ethanolamine kinase [EC:2.7.1.32 2.7.1.82]+ko00564//Glycerophospholipid metabolism+ko05231//Choline metabolism in cancer+ko01100//Metabolic pathways	XM_018663903.1 PREDICTED: Lates calcarifer choline/ethanolamine kinase-like (LOC108875163), mRNA	PREDICTED: choline/ethanolamine kinase-like [Lates calcarifer]	Choline/ethanolamine kinase	[M] KOG2686 Choline kinase	Choline kinase alpha OS=Homo sapiens GN=CHKA PE=1 SV=3	NA
CL3388.Contig2_All	1168	8.49	3.5	1.89	430.98	31.69	33.1	144.46	129.03	72.47	K09632//chymotrypsin-like protease [EC:3.4.21.-]+ko04974//Protein digestion and absorption+ko04972//Pancreatic secretion	XM_010747565.2 PREDICTED: Larimichthys crocea chymotrypsin like (ctrl), mRNA	PREDICTED: chymotrypsin-like protease CTRL-1 [Notothenia coriiceps]	Trypsin	[E] KOG3627 Trypsin	Chymotrypsin-like protease CTRL-1 OS=Homo sapiens GN=CTRL PE=2 SV=1	NA
Unigene2985_All	1644	9.85	8.84	15.89	31.42	25.95	36.59	57.06	9.74	58.74	NA	FQ310507.3 Dicentrarchus labrax chromosome sequence corresponding to linkage group 1, bottom part, complete sequence	NA	NA	NA	NA	NA
CL2775.Contig41_All	4942	11.54	3.31	15.77	35.04	38.18	45.75	60.21	62.74	52.98	K01648//ATP citrate (pro-S)-lyase [EC:2.3.3.8]+ko00020//Citrate cycle (TCA cycle)+ko01100//Metabolic pathways	XM_018702816.1 PREDICTED: Lates calcarifer ATP citrate lyase (acly), mRNA	PREDICTED: ATP-citrate synthase [Paralichthys olivaceus] >XP_019949814.1 PREDICTED: ATP-citrate synthase [Paralichthys olivaceus]	ATP citrate lyase citrate-binding	[C] KOG1254 ATP-citrate lyase	ATP-citrate synthase OS=Mus musculus GN=Acly PE=1 SV=1	GO:0006101//citrate metabolic process;GO:0006085//acetyl-CoA biosynthetic process;GO:0003878//ATP citrate synthase activity;GO:0046872//metal ion binding;GO:0005524//ATP binding;GO:0048037//cofactor binding;GO:0005737//cytoplasm;GO:0006629//lipid metabolic process
CL312.Contig3_All	5368	13.61	17.33	15.4	38.85	34.44	63.32	41.91	39.43	38.61	K06236//collagen, type I, alpha+ko04512//ECM-receptor interaction+ko04510//Focal adhesion+ko04933//AGE-RAGE signaling pathway in diabetic complications+ko04611//Platelet activation+ko05146//Amoebiasis+ko04974//Protein digestion and absorption+ko04151//PI3K-Akt signaling pathway+ko04926//Relaxin signaling pathway+ko05165//Human papillomavirus infection	XM_010749494.2 PREDICTED: Larimichthys crocea collagen alpha-1(I) chain-like (LOC104933943), mRNA	PREDICTED: collagen alpha-1(I) chain-like isoform X1 [Lates calcarifer]	Collagen triple helix repeat (20 copies)	[W] KOG3544 Collagens (type IV and type XIII), and related proteins	Collagen alpha-1(I) chain OS=Canis lupus familiaris GN=COL1A1 PE=1 SV=1	GO:0005201//extracellular matrix structural constituent;GO:0005581//collagen trimer
Unigene15123_All	884	26.76	20.37	21.13	57.2	55.19	48.5	70.28	55.65	65.01	K05759//profilin+ko05132//Salmonella infection+ko05131//Shigellosis+ko04810//Regulation of actin cytoskeleton+ko04013//MAPK signaling pathway - fly+ko04015//Rap1 signaling pathway	NA	PREDICTED: profilin-1-like [Kryptolebias marmoratus]	Profilin	[Z] KOG1755 Profilin	Profilin-2 OS=Rattus norvegicus GN=Pfn2 PE=1 SV=3	GO:0030833//regulation of actin filament polymerization;GO:0003779//actin binding;GO:0030036//actin cytoskeleton organization
Unigene3540_All	2177	31.35	38.07	50.66	141.27	112.49	140.95	319.18	240.56	284.81	K17286//erythrocyte band 7 integral membrane protein;K19934//calcium-binding protein;K12804//proline-serine-threonine phosphatase interacting protein 1+ko04621//NOD-like receptor signaling pathway	XM_019267753.1 PREDICTED: Larimichthys crocea calumenin (LOC104939438), transcript variant X1, mRNA	PREDICTED: calumenin-like isoform X2 [Lates calcarifer]	EF hand	[TU] KOG4223 Reticulocalbin, calumenin, DNA supercoiling factor, and related Ca2+-binding proteins of the CREC family (EF-Hand protein superfamily)	Calumenin OS=Oryctolagus cuniculus GN=CALU PE=1 SV=2	NA
CL1139.Contig2_All	623	0.25	0.07	0.19	6.63	12.23	11.78	14.97	34.08	28.03	K17513//C-type lectin superfamily 17 member A;K22244//regenerating islet-derived protein 4+ko05226//Gastric cancer;K06721//C-type lectin domain family 10 member A;K06468//low affinity immunoglobulin epsilon Fc receptor+ko04640//Hematopoietic cell lineage+ko05169//Epstein-Barr virus infection	XM_018668064.1 PREDICTED: Lates calcarifer lactose-binding lectin l-2-like (LOC108877846), mRNA	PREDICTED: lactose-binding lectin l-2-like [Lates calcarifer]	Lectin C-type domain	[TV] KOG4297 C-type lectin	Lactose-binding lectin l-2 OS=Anguilla japonica GN=l-2 PE=1 SV=2	NA
CL3280.Contig7_All	5520	0	0	0.05	4.18	6.1	3.88	7	17.15	10.31	K00507//stearoyl-CoA desaturase (Delta-9 desaturase) [EC:1.14.19.1]+ko03320//PPAR signaling pathway+ko01040//Biosynthesis of unsaturated fatty acids+ko04212//Longevity regulating pathway - worm+ko04152//AMPK signaling pathway+ko01212//Fatty acid metabolism	XM_018696772.1 PREDICTED: Lates calcarifer acyl-CoA desaturase-like (LOC108897240), mRNA	PREDICTED: acyl-CoA desaturase-like [Lates calcarifer]	ASCH domain	[I] KOG1600 Fatty acid desaturase	Acyl-CoA desaturase OS=Cyprinus carpio PE=2 SV=2	NA
Unigene7731_All	623	0.12	1.64	2.7	138.48	0.59	3.05	14.78	44.05	29.17	K08751//fatty acid-binding protein 2, intestinal+ko03320//PPAR signaling pathway+ko04975//Fat digestion and absorption	KJ130030.1 Dicentrarchus labrax intestinal fatty acid binding protein (IGFBP) mRNA, complete cds	PREDICTED: fatty acid-binding protein, intestinal-like [Stegastes partitus]	Lipocalin / cytosolic fatty-acid binding protein family	[I] KOG4015 Fatty acid-binding protein FABP	Fatty acid-binding protein, intestinal OS=Rattus norvegicus GN=Fabp2 PE=1 SV=4	GO:0005504//fatty acid binding;GO:0005215//transporter activity
Unigene9549_All	1211	17.12	14.68	19.71	42.09	49.75	36.34	36.35	39.22	33.53	K11299//high-mobility group nucleosome-binding domain-containing protein 1+ko05168//Herpes simplex infection;K11300//high-mobility group nucleosome-binding domain-containing protein 2;K04574//neurofilament heavy polypeptide+ko05014//Amyotrophic lateral sclerosis (ALS)	XM_010733588.2 PREDICTED: Larimichthys crocea non-histone chromosomal protein HMG-14A (LOC104921136), mRNA	PREDICTED: non-histone chromosomal protein HMG-14A-like [Lates calcarifer]	HMG14 and HMG17	[W] LSE0516 C Uncharacterized protein, contains major sperm protein (MSP) domain	Nucleolar protein 58 OS=Dictyostelium discoideum GN=nop58 PE=3 SV=1	NA
CL2403.Contig2_All	1543	13.13	11.43	9.87	31.58	31.91	29.69	31.62	33.81	32.62	K19289//peripheral myelin protein 22	XM_018704729.1 PREDICTED: Lates calcarifer peripheral myelin protein 22-like (LOC108902739), transcript variant X1, mRNA	PREDICTED: peripheral myelin protein 22 [Larimichthys crocea] >KKF27804.1 Peripheral myelin protein 22 [Larimichthys crocea]	PMP-22/EMP/MP20/Claudin family	[R] LSE3602 H Epithelial membrane protein/Peripheral myelin protein	Peripheral myelin protein 22 OS=Homo sapiens GN=PMP22 PE=1 SV=1	NA
Unigene13275_All	906	183.79	243.9	248.51	683.61	507.85	626.17	883.26	739.59	797.23	K08756//fatty acid-binding protein 7, brain+ko03320//PPAR signaling pathway	BT082436.1 Anoplopoma fimbria clone afim-evh-532-055 Fatty acid-binding protein, brain putative mRNA, complete cds	Fatty acid-binding protein, brain [Anoplopoma fimbria]	Lipocalin / cytosolic fatty-acid binding protein family	[I] KOG4015 Fatty acid-binding protein FABP	Fatty acid-binding protein, brain OS=Homo sapiens GN=FABP7 PE=1 SV=3	NA
CL467.Contig3_All	1838	0	0	0.18	5.77	1.65	44.97	990.64	36.01	1015.82	K18626//trichohyalin;K18273//alpha-tectorin	FJ804421.1 Perca flavescens vitellogenin Ab mRNA, partial cds	PREDICTED: vitellogenin-2-like [Lates calcarifer]	Domain of unknown function (DUF1944)	[WV] KOG1216 von Willebrand factor and related coagulation proteins	Vitellogenin-2 OS=Fundulus heteroclitus PE=1 SV=1	NA
CL2761.Contig2_All	2058	12.82	8.81	14.16	39.95	35.18	34.47	30.37	34.48	36.08	K04448//transcription factor AP-1+ko04024//cAMP signaling pathway+ko05132//Salmonella infection+ko05133//Pertussis+ko04510//Focal adhesion+ko04933//AGE-RAGE signaling pathway in diabetic complications+ko04214//Apoptosis - fly+ko04210//Apoptosis+ko01522//Endocrine resistance+ko04915//Estrogen signaling pathway+ko04912//GnRH signaling pathway+ko05418//Fluid shear stress and atherosclerosis+ko04657/…	XM_010741494.2 PREDICTED: Larimichthys crocea Jun proto-oncogene, AP-1 transcription factor subunit (jun), mRNA	PREDICTED: transcription factor AP-1 [Larimichthys crocea]	Jun-like transcription factor	[K] KOG0837 Transcriptional activator of the JUN family	Transcription factor AP-1 OS=Rattus norvegicus GN=Jun PE=1 SV=1	NA
the genes of mid-weaning stage highest expressed among three weaning stages
CL2037.Contig26_All	3691	2.99	2.04	0.1	11.52	6.61	13.46	0	0.88	0.1	K00485//dimethylaniline monooxygenase (N-oxide forming) [EC:1.14.13.8]+ko00982//Drug metabolism - cytochrome P450	XM_010739778.2 PREDICTED: Larimichthys crocea dimethylaniline monooxygenase [N-oxide-forming] 5-like (LOC104926013), mRNA	Dimethylaniline monooxygenase [N-oxide-forming] 5 [Larimichthys crocea]	Flavin-binding monooxygenase-like	[Q] KOG1399 Flavin-containing monooxygenase	Dimethylaniline monooxygenase [N-oxide-forming] 5 OS=Homo sapiens GN=FMO5 PE=1 SV=2	NA
Unigene15025_All	2525	96.5	67.02	71.94	134.17	128.63	154.28	44.1	42.45	33.28	K01895//acetyl-CoA synthetase [EC:6.2.1.1]+ko01200//Carbon metabolism+ko00010//Glycolysis / Gluconeogenesis+ko00640//Propanoate metabolism+ko00620//Pyruvate metabolism+ko01100//Metabolic pathways+ko00630//Glyoxylate and dicarboxylate metabolism	XM_018678023.1 PREDICTED: Lates calcarifer acetyl-coenzyme A synthetase, cytoplasmic-like (LOC108884237), mRNA	PREDICTED: acetyl-coenzyme A synthetase, cytoplasmic [Larimichthys crocea] >XP_019124446.1 PREDICTED: acetyl-coenzyme A synthetase, cytoplasmic [Larimichthys crocea] >KKF21018.1 Acetyl-coenzyme A synthetase, cytoplasmic [Larimichthys crocea]	AMP-binding enzyme	[I] KOG1175 Acyl-CoA synthetase	Acetyl-coenzyme A synthetase, cytoplasmic OS=Homo sapiens GN=ACSS2 PE=1 SV=1	GO:0019427//acetyl-CoA biosynthetic process from acetate;GO:0003987//acetate-CoA ligase activity;GO:0005524//ATP binding;GO:0016208//AMP binding
CL1150.Contig1_All	2260	32.84	23.56	21.1	62.17	101.15	52.46	34.7	35.54	23.83	K13769//insulin-like growth factor 2+ko05225//Hepatocellular carcinoma+ko05200//Pathways in cancer+ko05205//Proteoglycans in cancer+ko04151//PI3K-Akt signaling pathway+ko04010//MAPK signaling pathway+ko04014//Ras signaling pathway	XM_018664155.1 PREDICTED: Lates calcarifer insulin like growth factor 2 (igf2), mRNA	insulin-like growth factor II [Micropterus salmoides]	Insulin-like growth factor II E-peptide	NA	Insulin-like growth factor II OS=Oncorhynchus mykiss GN=igf2 PE=2 SV=1	GO:0008083//growth factor activity;GO:0005615//extracellular space;GO:0005179//hormone activity
CL124.Contig37_All	1611	110.49	60.16	80.04	201.56	205.93	201.83	138.42	126.95	133.65	K07375//tubulin beta+ko04145//Phagosome+ko05130//Pathogenic Escherichia coli infection+ko04540//Gap junction	XM_018669296.1 PREDICTED: Lates calcarifer tubulin beta-1 chain (LOC108878511), mRNA	tubulin beta-4B chain [Acanthochromis polyacanthus]	Tubulin/FtsZ family, GTPase domain	[Z] KOG1375 Beta tubulin	Tubulin beta-3 chain OS=Bos taurus GN=TUBB3 PE=1 SV=1	NA
CL2242.Contig3_All	3258	6.62	5.94	5.33	20.35	27.06	24.33	9.35	10.7	11.01	K05699//actinin alpha 1/4+ko04810//Regulation of actin cytoskeleton+ko04510//Focal adhesion+ko05322//Systemic lupus erythematosus+ko05146//Amoebiasis+ko04530//Tight junction+ko05203//Viral carcinogenesis+ko04670//Leukocyte transendothelial migration+ko04520//Adherens junction	XM_018681684.1 PREDICTED: Lates calcarifer alpha-actinin-1 (LOC108886695), transcript variant X2, mRNA	alpha-actinin-1 isoform X5 [Fundulus heteroclitus]	Spectrin repeat	[Z] KOG0035 Ca2+-binding actin-bundling protein (actinin), alpha chain (EF-Hand protein superfamily)	Alpha-actinin-4 OS=Homo sapiens GN=ACTN4 PE=1 SV=2	GO:0051015//actin filament binding;GO:0051017//actin filament bundle assembly;GO:0051764//actin crosslink formation;GO:0005509//calcium ion binding
CL45.Contig1_All	2689	1.46	0.26	1.13	8.97	13.26	4.15	1	1.46	2.02	K05625//transglutaminase 2 [EC:2.3.2.13]+ko05016//Huntington's disease	S79761.1 transglutaminase [Chrysophrys major=red sea breams, liver, mRNA Partial, 2520 nt]	RecName: Full=Protein-glutamine gamma-glutamyltransferase 2; AltName: Full=Tissue transglutaminase; AltName: Full=Transglutaminase C; Short=TG(C); Short=TGC; Short=TGase C; AltName: Full=Transglutaminase-2; Short=TGase-2 >1G0D_A Chain A, Crystal Structure Of Red Sea Bream Transglutaminase >AAB35370.1 transglutaminase [Pagrus major]	Transglutaminase family	[V] TWOG0528 Blood coagulation factor XIIIa/Transglutaminase	Protein-glutamine gamma-glutamyltransferase 2 OS=Pagrus major GN=tgl2 PE=1 SV=1	GO:0018149//peptide cross-linking;GO:0003810//protein-glutamine gamma-glutamyltransferase activity
Unigene9452_All	1307	6.08	6.06	5.85	51.9	66.47	56.01	23.12	21.38	23.88	K17092//annexin A2	XM_018680620.1 PREDICTED: Lates calcarifer annexin A2-like (LOC108886019), mRNA	Nuclear receptor ROR-alpha [Larimichthys crocea]	Annexin	[U] KOG0819 Annexin	Annexin A2 OS=Homo sapiens GN=ANXA2 PE=1 SV=2	NA
Unigene5351_All	3749	3.76	4.07	3.79	16.08	27.55	18.04	6.38	7.28	8.76	K06499//carcinoembryonic antigen-related cell adhesion molecule	XM_018689570.1 PREDICTED: Lates calcarifer carcinoembryonic antigen-related cell adhesion molecule 5-like (LOC108892148), mRNA	PREDICTED: carcinoembryonic antigen-related cell adhesion molecule 20-like isoform X1 [Stegastes partitus]	Immunoglobulin domain	[W] LSE0289 H Carcinoembryonic antigen-related cell adhesion protein	Carcinoembryonic antigen-related cell adhesion molecule 1 OS=Rattus norvegicus GN=Ceacam1 PE=1 SV=4	NA
CL3385.Contig4_All	6054	0.16	0	0	29.68	22.29	0	0	0	0	K13114//pinin+ko03013//RNA transport+ko03015//mRNA surveillance pathway	KU960928.1 Micropterus dolomieu vitellogenin Aa mRNA, partial cds	vitellogenin Aa [Dicentrarchus labrax]	Lipoprotein amino terminal region	[GO] KOG4157 beta-1,6-N-acetylglucosaminyltransferase, contains WSC domain	Vitellogenin OS=Oncorhynchus mykiss GN=vtg1 PE=1 SV=1	NA
CL38.Contig2_All	1305	10.15	13.19	12.65	54.3	65.71	58.23	21.13	25.87	24.14	K20526//transgelin	XM_010745244.2 PREDICTED: Larimichthys crocea transgelin (LOC104930447), transcript variant X2, mRNA	PREDICTED: transgelin isoform X1 [Oreochromis niloticus]	Calponin homology (CH) domain	[Z] KOG2046 Calponin	Transgelin OS=Gallus gallus GN=TAGLN PE=1 SV=3	GO:0051015//actin filament binding
Unigene7626_All	1709	81.77	72.34	75.4	180.96	203.32	211.12	131.02	123.58	125.55	K21125//mucin-5AC+ko04657//IL-17 signaling pathway	XM_020085097.1 PREDICTED: Paralichthys olivaceus secreted protein acidic and cysteine rich (sparc), transcript variant X1, mRNA	PREDICTED: SPARC [Lates calcarifer]	Secreted protein acidic and rich in cysteine Ca binding region	[W] KOG4004 Matricellular protein Osteonectin/SPARC/BM-40	SPARC OS=Rattus norvegicus GN=Sparc PE=1 SV=4	NA
Unigene7736_All	871	1.4	0.24	0.44	17.57	80.68	16.09	10.05	6.98	11.86	K17513//C-type lectin superfamily 17 member A;K22244//regenerating islet-derived protein 4+ko05226//Gastric cancer	XM_018680359.1 PREDICTED: Lates calcarifer type-2 ice-structuring protein-like (LOC108885873), transcript variant X2, mRNA	Type-2 ice-structuring protein precursor [Anoplopoma fimbria]	Lectin C-type domain	[TV] KOG4297 C-type lectin	Type-2 ice-structuring protein OS=Hemitripterus americanus PE=1 SV=2	NA
CL3461.Contig4_All	2361	14.14	13.9	8.46	35.04	62.79	35.71	23.23	22.44	16.14	K07604//type I keratin, acidic+ko04915//Estrogen signaling pathway	XR_001960972.1 PREDICTED: Lates calcarifer keratin, type I cytoskeletal 18-like (LOC108884041), transcript variant X2, misc_RNA	PREDICTED: keratin, type I cytoskeletal 18-like [Lates calcarifer]	Intermediate filament protein	[Z] LSE0591 H Intermediate filament proteins	Keratin, type I cytoskeletal 18 OS=Oncorhynchus mykiss GN=krt18 PE=1 SV=1	NA
Unigene4544_All	1428	14.3	12.42	12.96	30.18	38.49	26.19	10.22	16.22	15.63	K09637//transmembrane protease serine 6 [EC:3.4.21.-];K02324//DNA polymerase epsilon subunit 1 [EC:2.7.7.7]+ko03420//Nucleotide excision repair+ko03030//DNA replication+ko00230//Purine metabolism+ko00240//Pyrimidine metabolism+ko03410//Base excision repair+ko01100//Metabolic pathways+ko05166//HTLV-I infection;K00461//arachidonate 5-lipoxygenase [EC:1.13.11.34]+ko04913//Ovarian steroidogenesis+ko0…	NA	PREDICTED: RNA-directed DNA polymerase from mobile element jockey-like, partial [Oreochromis niloticus]	Reverse transcriptase (RNA-dependent DNA polymerase)	[R] KOG1075 FOG: Reverse transcriptase	RNA-directed DNA polymerase from mobile element jockey OS=Drosophila melanogaster GN=pol PE=1 SV=1	NA
CL220.Contig5_All	1570	154.03	179.32	139.58	458.33	359.79	427.39	252.01	233.07	262.52	K07604//type I keratin, acidic+ko04915//Estrogen signaling pathway	XR_001959903.1 PREDICTED: Lates calcarifer keratin, type I cytoskeletal 13-like (LOC108875642), misc_RNA	PREDICTED: keratin, type I cytoskeletal 13-like [Paralichthys olivaceus]	Intermediate filament protein	[Z] LSE0592 H Keratins	Keratin, type I cytoskeletal 13 OS=Oncorhynchus mykiss GN=krt13 PE=2 SV=1	GO:0005198//structural molecule activity;GO:0005882//intermediate filament
Unigene8041_All	2354	0.03	0.05	0.02	2.51	7.55	1.46	0.04	0.12	0.11	K05417//interleukin 11+ko04630//Jak-STAT signaling pathway+ko04640//Hematopoietic cell lineage+ko05323//Rheumatoid arthritis+ko04060//Cytokine-cytokine receptor interaction	XM_010750351.2 PREDICTED: Larimichthys crocea uncharacterized LOC104934640 (LOC104934640), mRNA	PREDICTED: uncharacterized protein LOC103367655 [Stegastes partitus]	Interleukin 11	NA	NA	NA
CL1187.Contig3_All	2189	18.42	24.82	28.99	59.71	49.92	54.69	34.41	27.56	25.47	NA	XM_022195055.1 PREDICTED: Acanthochromis polyacanthus uncharacterized LOC110951810 (LOC110951810), mRNA	PREDICTED: uncharacterized protein LOC103371657 [Stegastes partitus]	NA	NA	NA	NA
CL1620.Contig1_All	3339	2.83	4.36	1.89	20.72	33.98	19.11	5.21	8.28	11.85	K13645//procollagen-lysine,2-oxoglutarate 5-dioxygenase 2 [EC:1.14.11.4]+ko00310//Lysine degradation	XM_018673768.1 PREDICTED: Lates calcarifer procollagen-lysine,2-oxoglutarate 5-dioxygenase 2 (plod2), transcript variant X2, mRNA	PREDICTED: procollagen-lysine,2-oxoglutarate 5-dioxygenase 2 isoform X2 [Larimichthys crocea]	Anp1	[O] KOG1971 Lysyl hydroxylase	Procollagen-lysine,2-oxoglutarate 5-dioxygenase 2 OS=Homo sapiens GN=PLOD2 PE=1 SV=2	GO:0005783//endoplasmic reticulum;GO:0005506//iron ion binding;GO:0008475//procollagen-lysine 5-dioxygenase activity;GO:0031418//L-ascorbic acid binding
Unigene15092_All	1214	22.51	18.09	19.47	87.94	70.3	75.48	21.73	21.78	23.59	K01830//prostaglandin-H2 D-isomerase [EC:5.3.99.2]+ko00590//Arachidonic acid metabolism+ko01100//Metabolic pathways	XM_018691735.1 PREDICTED: Lates calcarifer lipocalin-like (LOC108893582), transcript variant X1, mRNA	PREDICTED: lipocalin-like isoform X1 [Lates calcarifer]	Lipocalin / cytosolic fatty-acid binding protein family	[R] LSE2670 H Tear prealbumin, a lipophilic carrier/Odorant-binding protein	Lipocalin OS=Rhinella marina PE=1 SV=1	NA
Unigene7222_All	5011	6.1	6.68	6.1	20.94	30.57	24.07	12.39	11.12	9.3	K08131//collagen, type IX, alpha+ko04512//ECM-receptor interaction+ko04510//Focal adhesion+ko04974//Protein digestion and absorption+ko04151//PI3K-Akt signaling pathway+ko05165//Human papillomavirus infection	XM_010741255.2 PREDICTED: Larimichthys crocea EMILIN-1-like (LOC104927224), mRNA	PREDICTED: EMILIN-1-like [Larimichthys crocea]	EMI domain	[W] KOG3544 Collagens (type IV and type XIII), and related proteins	Collagen alpha-2(I) chain OS=Gallus gallus GN=COL1A2 PE=1 SV=3	NA
CL312.Contig7_All	6131	35.8	31.05	37.65	119.91	104.73	146.15	68.48	66.36	64.09	K06236//collagen, type I, alpha+ko04512//ECM-receptor interaction+ko04510//Focal adhesion+ko04933//AGE-RAGE signaling pathway in diabetic complications+ko04611//Platelet activation+ko05146//Amoebiasis+ko04974//Protein digestion and absorption+ko04151//PI3K-Akt signaling pathway+ko04926//Relaxin signaling pathway+ko05165//Human papillomavirus infection	XM_019261704.1 PREDICTED: Larimichthys crocea collagen alpha-1(I) chain-like (LOC104932212), mRNA	PREDICTED: collagen alpha-1(I) chain-like isoform X1 [Lates calcarifer]	Collagen triple helix repeat (20 copies)	[W] KOG3544 Collagens (type IV and type XIII), and related proteins	Collagen alpha-1(I) chain OS=Gallus gallus GN=COL1A1 PE=1 SV=3	GO:0005201//extracellular matrix structural constituent;GO:0005581//collagen trimer
CL988.Contig6_All	3341	3.66	2.9	1.84	70.91	6.31	5.06	2.71	2.83	2.58	K01539//sodium/potassium-transporting ATPase subunit alpha [EC:3.6.3.9]+ko04024//cAMP signaling pathway+ko04022//cGMP-PKG signaling pathway+ko04919//Thyroid hormone signaling pathway+ko04918//Thyroid hormone synthesis+ko04911//Insulin secretion+ko04261//Adrenergic signaling in cardiomyocytes+ko04260//Cardiac muscle contraction+ko04978//Mineral absorption+ko04974//Protein digestion and absorption+…	KP400258.1 Dicentrarchus labrax Na+/K+ ATPase alpha 1a subunit isoform mRNA, complete cds	PREDICTED: sodium/potassium-transporting ATPase subunit alpha-1 isoform X3 [Larimichthys crocea] >KKF17284.1 Sodium/potassium-transporting ATPase subunit alpha-1 [Larimichthys crocea]	E1-E2 ATPase	[P] KOG0203 Na+/K+ ATPase, alpha subunit	Sodium/potassium-transporting ATPase subunit alpha-1 OS=Homo sapiens GN=ATP1A1 PE=1 SV=1	NA
CL855.Contig6_All	1416	24.72	27.43	22.9	67.56	63.56	62.44	33.27	36.51	37.53	K16646//annexin A5	XM_010749815.2 PREDICTED: Larimichthys crocea annexin A10 (anxa10), transcript variant X2, mRNA	PREDICTED: annexin A5-like [Nothobranchius furzeri]	Annexin	[U] KOG0819 Annexin	Annexin A5 OS=Macaca fascicularis GN=ANXA5 PE=2 SV=3	GO:0005544//calcium-dependent phospholipid binding;GO:0005509//calcium ion binding;GO:0050819//negative regulation of coagulation
Unigene14658_All	1129	1.47	1.68	1.55	35.78	96.97	39.95	14.07	13.01	13.16	NA	XM_020623803.1 PREDICTED: Monopterus albus extracellular matrix protein 1-like (LOC109973912), transcript variant X2, mRNA	PREDICTED: extracellular matrix protein 1-like [Paralichthys olivaceus]	Extracellular matrix protein 1 (ECM1)	[W] LSE2972 H Extracellular matrix protein 1	Extracellular matrix protein 1 OS=Rattus norvegicus GN=Ecm1 PE=1 SV=2	NA
CL134.Contig24_All	2513	20.48	12.08	9.71	93.98	123.19	102.55	40.73	39.16	50.36	K07438//calcidiol 1-monooxygenase (25-hydroxyvitamin D3 1alpha-hydroxylase) [EC:1.14.15.18]+ko00100//Steroid biosynthesis+ko05152//Tuberculosis+ko01100//Metabolic pathways+ko04928//Parathyroid hormone synthesis, secretion and action	XM_018699140.1 PREDICTED: Lates calcarifer 25-hydroxyvitamin D-1 alpha hydroxylase, mitochondrial-like (LOC108898968), mRNA	PREDICTED: LOW QUALITY PROTEIN: 25-hydroxyvitamin D-1 alpha hydroxylase, mitochondrial-like [Lates calcarifer]	Cytochrome P450	[Q] KOG0159 Cytochrome P450 CYP11/CYP12/CYP24/CYP27 subfamilies	25-hydroxyvitamin D-1 alpha hydroxylase, mitochondrial OS=Homo sapiens GN=CYP27B1 PE=1 SV=1	NA
Unigene16526_All	3878	6.31	6.28	6.03	17.06	22.76	20.4	8.77	7.71	7.37	K05719//integrin beta 1+ko04360//Axon guidance+ko05414//Dilated cardiomyopathy (DCM)+ko05410//Hypertrophic cardiomyopathy (HCM)+ko05412//Arrhythmogenic right ventricular cardiomyopathy (ARVC)+ko04145//Phagosome+ko05133//Pertussis+ko05130//Pathogenic Escherichia coli infection+ko05131//Shigellosis+ko04810//Regulation of actin cytoskeleton+ko05222//Small cell lung cancer+ko04512//ECM-receptor inter…	XM_010737328.2 PREDICTED: Larimichthys crocea integrin beta-1-like (LOC104924090), transcript variant X3, mRNA	PREDICTED: integrin beta-1-like isoform X2 [Larimichthys crocea]	Integrin beta chain VWA domain	[TW] KOG1226 Integrin beta subunit (N-terminal portion of extracellular region)	Integrin beta-1 OS=Sus scrofa GN=ITGB1 PE=2 SV=1	NA
Unigene10244_All	427	0.3	0.22	0.71	20.31	2.5	1.95	0.87	0.77	0.57	NA	NA	NA	NA	NA	NA	NA
CL2124.Contig2_All	1898	1.79	0	0	18.61	2.24	22.13	1.67	3.06	0.37	K09515//DnaJ homolog subfamily B member 9	XM_019274426.1 PREDICTED: Larimichthys crocea dnaJ homolog subfamily B member 9-like (LOC109136591), transcript variant X1, mRNA	PREDICTED: dnaJ homolog subfamily B member 9-like [Lates calcarifer]	DnaJ domain	[O] KOG0714 Molecular chaperone (DnaJ superfamily)	DnaJ homolog subfamily B member 9 OS=Rattus norvegicus GN=Dnajb9 PE=2 SV=2	NA
CL3461.Contig1_All	1429	2.13	1.16	6.69	33.48	25.69	39.4	10.62	12.15	21.54	K07604//type I keratin, acidic+ko04915//Estrogen signaling pathway	XR_797632.2 PREDICTED: Larimichthys crocea keratin, type I cytoskeletal 18-like (LOC104937171), transcript variant X2, misc_RNA	PREDICTED: keratin, type I cytoskeletal 18-like [Lates calcarifer]	Intermediate filament protein	[Z] LSE0591 H Intermediate filament proteins	Keratin, type I cytoskeletal 18 OS=Carassius auratus GN=krt18 PE=2 SV=1	NA
CL259.Contig12_All	2992	30.05	38.11	35.22	71.07	56.26	64.21	33.71	25.28	36.36	K10226//acyl-CoA 6-desaturase (Delta-6 desaturase) [EC:1.14.19.3]+ko03320//PPAR signaling pathway+ko01040//Biosynthesis of unsaturated fatty acids+ko00592//alpha-Linolenic acid metabolism+ko01212//Fatty acid metabolism	EU683737.1 Siniperca chuatsi fatty acid desaturase mRNA, complete cds	PREDICTED: fatty acid desaturase 2 [Oreochromis niloticus] >XP_005470691.1 PREDICTED: fatty acid desaturase 2 [Oreochromis niloticus]	Cytochrome b5-like Heme/Steroid binding domain	[I] KOG4232 Delta 6-fatty acid desaturase/delta-8 sphingolipid desaturase	Fatty acid desaturase 2 OS=Tachysurus fulvidraco GN=FADS2 PE=2 SV=1	GO:0016021//integral component of membrane;GO:0006629//lipid metabolic process;GO:0016491//oxidoreductase activity
CL1049.Contig3_All	9353	2.84	2.54	1.75	14.19	24.18	16.65	3.47	2.54	4.48	K04437//filamin+ko05132//Salmonella infection+ko04510//Focal adhesion+ko05205//Proteoglycans in cancer+ko04010//MAPK signaling pathway	XM_018700147.1 PREDICTED: Lates calcarifer filamin-A-like (LOC108899610), transcript variant X3, mRNA	PREDICTED: filamin-A-like isoform X3 [Lates calcarifer]	Filamin/ABP280 repeat	[Z] KOG0518 Actin-binding cytoskeleton protein, filamin	Filamin-A OS=Homo sapiens GN=FLNA PE=1 SV=4	NA
CL745.Contig1_All	8862	1.12	0.59	0.38	4.92	9.35	5.05	1.06	1.46	1.07	K05717//fibronectin 1+ko04810//Regulation of actin cytoskeleton+ko05222//Small cell lung cancer+ko04512//ECM-receptor interaction+ko04510//Focal adhesion+ko04933//AGE-RAGE signaling pathway in diabetic complications+ko05100//Bacterial invasion of epithelial cells+ko05146//Amoebiasis+ko05200//Pathways in cancer+ko05205//Proteoglycans in cancer+ko04151//PI3K-Akt signaling pathway+ko05165//Human pap…	XM_019262884.1 PREDICTED: Larimichthys crocea fibronectin-like (LOC104919608), mRNA	PREDICTED: fibronectin-like [Lates calcarifer]	Fibronectin type III domain	[TW] KOG1225 Teneurin-1 and related extracellular matrix proteins, contain EGF-like repeats	Fibronectin OS=Bos taurus GN=FN1 PE=1 SV=4	GO:0005576//extracellular region
CL3461.Contig5_All	2317	3.04	5.96	8.05	26.48	33.71	29.6	5.11	4.56	13.72	K07604//type I keratin, acidic+ko04915//Estrogen signaling pathway	XM_018677661.1 PREDICTED: Lates calcarifer keratin, type I cytoskeletal 18-like (LOC108884041), transcript variant X1, mRNA	PREDICTED: keratin, type I cytoskeletal 18-like [Lates calcarifer]	Intermediate filament protein	[Z] LSE0591 H Intermediate filament proteins	Keratin, type I cytoskeletal 18 OS=Oncorhynchus mykiss GN=krt18 PE=1 SV=1	NA
Unigene9987_All	1082	0.07	0	0.17	8.03	17.26	5.16	0.3	0.2	0.65	K05424//leptin+ko04630//Jak-STAT signaling pathway+ko04932//Non-alcoholic fatty liver disease (NAFLD)+ko04152//AMPK signaling pathway+ko04080//Neuroactive ligand-receptor interaction+ko04060//Cytokine-cytokine receptor interaction+ko04920//Adipocytokine signaling pathway	KC778776.1 Siniperca chuatsi leptin b mRNA, complete cds	leptin B [Siniperca chuatsi]	Leptin	NA	Leptin-B OS=Oryzias latipes GN=LEP-B PE=2 SV=2	NA
CL124.Contig30_All	2275	0.38	0.7	0.36	7.48	10.01	6.87	1.61	1.66	2.36	K07375//tubulin beta+ko04145//Phagosome+ko05130//Pathogenic Escherichia coli infection+ko04540//Gap junction	XM_018663355.1 PREDICTED: Lates calcarifer tubulin beta-5 chain (LOC108874814), mRNA	tubulin beta-5 chain [Acanthochromis polyacanthus]	Tubulin/FtsZ family, GTPase domain	[Z] KOG1375 Beta tubulin	Tubulin beta-6 chain OS=Mus musculus GN=Tubb6 PE=1 SV=1	GO:0070062//extracellular exosome;GO:0005634//nucleus;GO:0005874//microtubule;GO:0005200//structural constituent of cytoskeleton;GO:0005737//cytoplasm;GO:0003924//GTPase activity;GO:0005525//GTP binding;GO:0007017//microtubule-based process
Unigene5578_All	1082	6.46	5.32	16.51	40.82	27.3	35.58	4.82	11.15	13.1	K08270//DNA-damage-inducible transcript 4+ko04140//Autophagy - animal+ko05206//MicroRNAs in cancer+ko04151//PI3K-Akt signaling pathway+ko04150//mTOR signaling pathway	XM_010745330.2 PREDICTED: Larimichthys crocea DNA damage-inducible transcript 4 protein-like (LOC104930521), mRNA	PREDICTED: DNA damage-inducible transcript 4 protein-like [Lates calcarifer]	RTP801 C-terminal region	[R] TWOG0506 Involved in apoptosis	DNA damage-inducible transcript 4 protein OS=Danio rerio GN=ddit4 PE=2 SV=1	GO:0009968//negative regulation of signal transduction;GO:0005737//cytoplasm
Unigene12451_All	1554	1.84	1.43	1.22	10.27	11.77	12.22	2.75	2.94	3.56	K07375//tubulin beta+ko04145//Phagosome+ko05130//Pathogenic Escherichia coli infection+ko04540//Gap junction	XM_010735018.2 PREDICTED: Larimichthys crocea tubulin beta chain (LOC104922243), mRNA	tubulin, beta 5, partial [Mus musculus]	Tubulin/FtsZ family, GTPase domain	[Z] KOG1375 Beta tubulin	Tubulin beta-3 chain OS=Macaca fascicularis GN=TUBB3 PE=2 SV=1	NA
Unigene5772_All	2255	152.81	204.73	174.99	492.04	502.91	523.05	274.96	259.47	276.03	K07605//type II keratin, basic	XM_018675335.1 PREDICTED: Lates calcarifer keratin, type II cytoskeletal 8-like (LOC108882674), mRNA	PREDICTED: keratin, type II cytoskeletal 8-like [Lates calcarifer]	Intermediate filament protein	[Z] LSE0041 H Keratin-8	Keratin, type II cytoskeletal 8 OS=Danio rerio GN=krt8 PE=1 SV=1	GO:0005198//structural molecule activity;GO:0045095//keratin filament
CL1796.Contig2_All	3844	0.96	0.3	0.1	7.36	8.08	8.18	0.95	2.02	1.13	K14156//choline/ethanolamine kinase [EC:2.7.1.32 2.7.1.82]+ko00564//Glycerophospholipid metabolism+ko05231//Choline metabolism in cancer+ko01100//Metabolic pathways	XM_018663903.1 PREDICTED: Lates calcarifer choline/ethanolamine kinase-like (LOC108875163), mRNA	PREDICTED: choline/ethanolamine kinase-like [Lates calcarifer]	Choline/ethanolamine kinase	[M] KOG2686 Choline kinase	Choline kinase alpha OS=Rattus norvegicus GN=Chka PE=1 SV=2	NA
CL525.Contig5_All	1306	8.56	7.82	6.52	38.52	46.98	40.53	9.14	15.17	16.36	K10375//tropomyosin 4+ko05414//Dilated cardiomyopathy (DCM)+ko05410//Hypertrophic cardiomyopathy (HCM)+ko04261//Adrenergic signaling in cardiomyocytes+ko04260//Cardiac muscle contraction	XM_018677898.1 PREDICTED: Lates calcarifer tropomyosin alpha-1 chain-like (LOC108884187), transcript variant X1, mRNA	PREDICTED: tropomyosin alpha-1 chain-like isoform X1 [Lates calcarifer]	Tropomyosin	[Z] KOG1003 Actin filament-coating protein tropomyosin	Tropomyosin alpha-1 chain OS=Xenopus laevis GN=tpm1 PE=2 SV=1	NA
CL1620.Contig3_All	3403	3.37	2.54	4.35	17.52	26.7	25.6	8.1	8.62	6.79	K13645//procollagen-lysine,2-oxoglutarate 5-dioxygenase 2 [EC:1.14.11.4]+ko00310//Lysine degradation	XM_018673767.1 PREDICTED: Lates calcarifer procollagen-lysine,2-oxoglutarate 5-dioxygenase 2 (plod2), transcript variant X1, mRNA	PREDICTED: procollagen-lysine,2-oxoglutarate 5-dioxygenase 2 isoform X1 [Larimichthys crocea] >KKF30003.1 Procollagen-lysine,2-oxoglutarate 5-dioxygenase 2 [Larimichthys crocea]	Anp1	[O] KOG1971 Lysyl hydroxylase	Procollagen-lysine,2-oxoglutarate 5-dioxygenase 2 OS=Homo sapiens GN=PLOD2 PE=1 SV=2	GO:0005783//endoplasmic reticulum;GO:0005506//iron ion binding;GO:0008475//procollagen-lysine 5-dioxygenase activity;GO:0031418//L-ascorbic acid binding
CL689.Contig2_All	1885	40.34	36.55	36.05	105.17	90.54	103.03	36.85	38.85	38.89	K12755//myosin regulatory light chain 9+ko04024//cAMP signaling pathway+ko04022//cGMP-PKG signaling pathway+ko04810//Regulation of actin cytoskeleton+ko04510//Focal adhesion+ko04530//Tight junction+ko04670//Leukocyte transendothelial migration+ko04270//Vascular smooth muscle contraction+ko04921//Oxytocin signaling pathway	XM_018677646.1 PREDICTED: Lates calcarifer myosin regulatory light polypeptide 9 (LOC108884031), mRNA	PREDICTED: myosin regulatory light polypeptide 9 [Takifugu rubripes] >XP_010750756.1 PREDICTED: myosin regulatory light polypeptide 9 [Larimichthys crocea] >CBN80929.1 Myosin regulatory light chain 2, smooth muscle isoform [Dicentrarchus labrax] >KKF32076.1 Myosin regulatory light polypeptide 9 [Larimichthys crocea]	EF hand	[Z] KOG0031 Myosin regulatory light chain, EF-Hand protein superfamily	Myosin regulatory light polypeptide 9 OS=Homo sapiens GN=MYL9 PE=1 SV=4	GO:0005509//calcium ion binding
CL193.Contig2_All	5326	9.26	9.17	6.17	39.8	44.16	27.27	16.62	18.31	16.72	K16857//thrombospondin 1+ko04145//Phagosome+ko04350//TGF-beta signaling pathway+ko04512//ECM-receptor interaction+ko04510//Focal adhesion+ko05219//Bladder cancer+ko05144//Malaria+ko05205//Proteoglycans in cancer+ko05206//MicroRNAs in cancer+ko04151//PI3K-Akt signaling pathway+ko04015//Rap1 signaling pathway+ko04115//p53 signaling pathway+ko05165//Human papillomavirus infection	XM_018690107.1 PREDICTED: Lates calcarifer thrombospondin-1-like (LOC108892515), mRNA	PREDICTED: thrombospondin-1-like [Larimichthys crocea] >KKF17349.1 Thrombospondin-1 [Larimichthys crocea]	Thrombospondin C-terminal region	[W] TWOG0102 Thrombospondin/Oligomeric matrix protein precursor (COMP)	Thrombospondin-1 OS=Xenopus laevis GN=thbs1 PE=2 SV=1	GO:0007155//cell adhesion;GO:0005615//extracellular space;GO:0016525//negative regulation of angiogenesis;GO:0005509//calcium ion binding;GO:0008201//heparin binding;GO:0050840//extracellular matrix binding;GO:0006954//inflammatory response
Unigene5133_All	3061	15.71	8.58	8.93	22.28	33.99	26.74	8.76	13.78	13	K05448//vascular endothelial growth factor A+ko04510//Focal adhesion+ko04933//AGE-RAGE signaling pathway in diabetic complications+ko01521//EGFR tyrosine kinase inhibitor resistance+ko05418//Fluid shear stress and atherosclerosis+ko05212//Pancreatic cancer+ko05211//Renal cell carcinoma+ko05219//Bladder cancer+ko05323//Rheumatoid arthritis+ko05200//Pathways in cancer+ko05205//Proteoglycans in canc…	XM_018696114.1 PREDICTED: Lates calcarifer vascular endothelial growth factor A-A-like (LOC108896845), transcript variant X2, mRNA	PREDICTED: vascular endothelial growth factor A-A-like isoform X2 [Lates calcarifer]	VEGF heparin-binding domain	[T] TWOG0150 Endothelial growth factor C/Platelet-derived growth factor	Vascular endothelial growth factor A-A OS=Danio rerio GN=vegfaa PE=1 SV=1	NA
CL312.Contig6_All	5623	45.07	44.58	48.26	130.49	112.32	157.95	85.65	86.16	68.74	K06236//collagen, type I, alpha+ko04512//ECM-receptor interaction+ko04510//Focal adhesion+ko04933//AGE-RAGE signaling pathway in diabetic complications+ko04611//Platelet activation+ko05146//Amoebiasis+ko04974//Protein digestion and absorption+ko04151//PI3K-Akt signaling pathway+ko04926//Relaxin signaling pathway+ko05165//Human papillomavirus infection	XM_010749494.2 PREDICTED: Larimichthys crocea collagen alpha-1(I) chain-like (LOC104933943), mRNA	Collagen type I alpha 3 chain [Dicentrarchus labrax]	Collagen triple helix repeat (20 copies)	[W] KOG3544 Collagens (type IV and type XIII), and related proteins	Collagen alpha-1(I) chain OS=Gallus gallus GN=COL1A1 PE=1 SV=3	NA
CL3408.Contig2_All	2167	0.34	0.24	0.43	19.05	2.07	1.1	0.51	0.53	0.34	K12015//tripartite motif-containing protein 39 [EC:2.3.2.27]	XM_018671425.1 PREDICTED: Lates calcarifer nuclear factor 7, brain-like (LOC108879978), mRNA	PREDICTED: nuclear factor 7, brain-like [Lates calcarifer]	SPRY domain	[TV] LSE3548 H Butyrophilin and related proteins	E3 ubiquitin-protein ligase TRIM58 OS=Mus musculus GN=Trim58 PE=2 SV=1	NA
CL2895.Contig3_All	2779	2.52	4.05	2.04	29.75	52.9	36.42	16.65	14.11	8.03	K00286//pyrroline-5-carboxylate reductase [EC:1.5.1.2]+ko00330//Arginine and proline metabolism+ko01230//Biosynthesis of amino acids+ko01100//Metabolic pathways;K03006//DNA-directed RNA polymerase II subunit RPB1 [EC:2.7.7.6]+ko00230//Purine metabolism+ko03020//RNA polymerase+ko00240//Pyrimidine metabolism+ko05016//Huntington's disease+ko01100//Metabolic pathways+ko05169//Epstein-Barr virus infec…	XM_010753937.2 PREDICTED: Larimichthys crocea myeloid-associated differentiation marker homolog (LOC104937654), mRNA	PREDICTED: myeloid-associated differentiation marker homolog [Lates calcarifer] >XP_018533651.1 PREDICTED: myeloid-associated differentiation marker homolog [Lates calcarifer]	Membrane-associating domain	[V] KOG4788 Members of chemokine-like factor super family and related proteins	Myeloid-associated differentiation marker homolog OS=Xenopus laevis GN=myadm PE=2 SV=1	GO:0016021//integral component of membrane
CL1015.Contig1_All	1840	0.72	1.16	0.85	13.91	8.46	10.62	0.65	0.93	1.31	K17515//C-type lectin domain family 9 member A;K06502//CD69 antigen;K17513//C-type lectin superfamily 17 member A	XM_020617539.1 PREDICTED: Monopterus albus C-type lectin domain family 4 member E-like (LOC109970160), partial mRNA	C-type lectin domain family 4 member C [Anoplopoma fimbria]	Lectin C-type domain	[TV] KOG4297 C-type lectin	C-type lectin domain family 4 member E OS=Rattus norvegicus GN=Clec4e PE=2 SV=1	NA
CL2436.Contig2_All	2168	8.81	40.18	15.54	130.52	101.66	109.63	34.54	23.97	26.62	K12298//bile salt-stimulated lipase [EC:3.1.1.3 3.1.1.13]+ko04975//Fat digestion and absorption+ko04972//Pancreatic secretion+ko00100//Steroid biosynthesis+ko00561//Glycerolipid metabolism+ko01100//Metabolic pathways	XM_018693426.1 PREDICTED: Lates calcarifer bile salt-activated lipase-like (LOC108894810), mRNA	PREDICTED: bile salt-activated lipase-like [Lates calcarifer]	Carboxylesterase family	[R] KOG1516 Carboxylesterase and related proteins	Bile salt-activated lipase (Fragment) OS=Bos taurus GN=CEL PE=1 SV=2	NA
Unigene13222_All	1514	40.95	36.92	26.64	80.7	89.67	88.45	42.78	45.83	52.61	K01623//fructose-bisphosphate aldolase, class I [EC:4.1.2.13]+ko01200//Carbon metabolism+ko00010//Glycolysis / Gluconeogenesis+ko01230//Biosynthesis of amino acids+ko00051//Fructose and mannose metabolism+ko00030//Pentose phosphate pathway+ko01100//Metabolic pathways	XM_018698023.1 PREDICTED: Lates calcarifer fructose-bisphosphate aldolase A-like (LOC108898144), mRNA	PREDICTED: fructose-bisphosphate aldolase A [Larimichthys crocea]	Fructose-bisphosphate aldolase class-I	[G] KOG1557 Fructose-biphosphate aldolase	Fructose-bisphosphate aldolase A OS=Oryctolagus cuniculus GN=ALDOA PE=1 SV=2	GO:0004332//fructose-bisphosphate aldolase activity;GO:0006096//glycolytic process
CL783.Contig2_All	4297	2.33	2.38	1.82	14.25	19.8	10.27	2.96	6.01	5.41	K19387//polymerase I and transcript release factor	XM_019271293.1 PREDICTED: Larimichthys crocea polymerase I and transcript release factor-like (LOC104938973), mRNA	PREDICTED: polymerase I and transcript release factor-like [Lates calcarifer]	PTRF/SDPR family	[S] KOG4744 Uncharacterized conserved protein	Caveolae-associated protein 1 OS=Rattus norvegicus GN=Cavin1 PE=1 SV=1	NA
CL45.Contig4_All	2596	1.37	0.14	1.3	7.02	14.34	5.67	1.03	1.86	3.81	K05625//transglutaminase 2 [EC:2.3.2.13]+ko05016//Huntington's disease	S79761.1 transglutaminase [Chrysophrys major=red sea breams, liver, mRNA Partial, 2520 nt]	RecName: Full=Protein-glutamine gamma-glutamyltransferase 2; AltName: Full=Tissue transglutaminase; AltName: Full=Transglutaminase C; Short=TG(C); Short=TGC; Short=TGase C; AltName: Full=Transglutaminase-2; Short=TGase-2 >1G0D_A Chain A, Crystal Structure Of Red Sea Bream Transglutaminase >AAB35370.1 transglutaminase [Pagrus major]	Transglutaminase family	[V] TWOG0528 Blood coagulation factor XIIIa/Transglutaminase	Protein-glutamine gamma-glutamyltransferase 2 OS=Pagrus major GN=tgl2 PE=1 SV=1	NA
CL1796.Contig4_All	2914	4.01	5.5	2.27	30.64	32.3	38.67	13.23	19.13	16.66	K14156//choline/ethanolamine kinase [EC:2.7.1.32 2.7.1.82]+ko00564//Glycerophospholipid metabolism+ko05231//Choline metabolism in cancer+ko01100//Metabolic pathways	XM_018663903.1 PREDICTED: Lates calcarifer choline/ethanolamine kinase-like (LOC108875163), mRNA	PREDICTED: choline/ethanolamine kinase-like [Lates calcarifer]	Choline/ethanolamine kinase	[M] KOG2686 Choline kinase	Choline kinase alpha OS=Homo sapiens GN=CHKA PE=1 SV=3	NA
Unigene18072_All	1943	9.2	19.81	14.36	72.82	26.39	31.71	8.04	7.97	13.74	K12313//actin, aortic smooth muscle+ko04371//Apelin signaling pathway+ko04270//Vascular smooth muscle contraction+ko04926//Relaxin signaling pathway	XM_018688604.1 PREDICTED: Lates calcarifer actin, alpha skeletal muscle B-like (LOC108891483), transcript variant X1, mRNA	PREDICTED: actin, aortic smooth muscle [Oreochromis niloticus] >XP_004084707.1 actin, alpha skeletal muscle B [Oryzias latipes] >XP_005471558.1 PREDICTED: actin, aortic smooth muscle [Oreochromis niloticus] >XP_005743470.1 PREDICTED: actin, aortic smooth muscle [Pundamilia nyererei] >XP_005948558.1 PREDICTED: actin, aortic smooth muscle [Haplochromis burtoni] >XP_006793344.1 PREDICTED: actin, alp…	Actin	[Z] KOG0676 Actin and related proteins	Actin, muscle OS=Aplysia californica PE=2 SV=1	GO:0044297//cell body;GO:0005524//ATP binding;GO:0010628//positive regulation of gene expression;GO:0030027//lamellipodium;GO:0005737//cytoplasm;GO:0090131//mesenchyme migration;GO:0030175//filopodium
Unigene21214_All	521	3.31	8.12	10.34	13.23	29.29	32.58	6.15	2.58	1.59	K03909//tissue factor pathway inhibitor+ko04610//Complement and coagulation cascades	FJ800041.1 Perca flavescens Kunitz-like protease inhibitor mRNA, complete cds	LOW QUALITY PROTEIN: carboxypeptidase inhibitor SmCI-like [Labrus bergylta]	Kunitz/Bovine pancreatic trypsin inhibitor domain	[O] KOG4295 Serine proteinase inhibitor (KU family)	Protein AMBP (Fragment) OS=Pleuronectes platessa PE=2 SV=1	NA
CL84.Contig1_All	2289	59.09	70.23	53.02	101.14	172.07	101.59	57.11	79.26	48.06	K03990//complement component 3+ko04145//Phagosome+ko05134//Legionellosis+ko05133//Pertussis+ko05322//Systemic lupus erythematosus+ko04610//Complement and coagulation cascades+ko05142//Chagas disease (American trypanosomiasis)+ko05140//Leishmaniasis+ko05203//Viral carcinogenesis+ko05150//Staphylococcus aureus infection+ko05152//Tuberculosis+ko05167//Kaposi's sarcoma-associated herpesvirus infectio…	HM563078.1 Dicentrarchus labrax complement component c3-1 (C3) mRNA, complete cds	PREDICTED: LOW QUALITY PROTEIN: complement C3-like [Lates calcarifer]	Alpha-2-macroglobulin family N-terminal region	[O] KOG1366 Alpha-macroglobulin	Complement C3 (Fragment) OS=Oncorhynchus mykiss GN=c3 PE=1 SV=1	NA
Unigene4237_All	1761	0	3.56	0.35	39.08	42.73	16.04	0	10.56	13.44	NA	XM_018686377.1 PREDICTED: Lates calcarifer uncharacterized LOC108889753 (LOC108889753), mRNA	PREDICTED: uncharacterized protein LOC108889753 [Lates calcarifer]	Protein of unknown function (DUF4446)	NA	NA	NA
Unigene11004_All	1752	35.12	28	26.1	69.23	83.47	67.64	51.01	41.51	35.59	NA	XM_018664155.1 PREDICTED: Lates calcarifer insulin like growth factor 2 (igf2), mRNA	unnamed protein product [Tetraodon nigroviridis]	NA	NA	NA	NA
CL3159.Contig1_All	1850	8.59	9.53	7.52	20.11	26.74	17.68	6.56	7.66	6.81	K17349//tetraspanin-8	XM_010748562.2 PREDICTED: Larimichthys crocea tetraspanin-8-like (LOC104933173), mRNA	PREDICTED: tetraspanin-8-like [Lates calcarifer]	Tetraspanin family	[R] KOG3882 Tetraspanin family integral membrane protein	Tetraspanin-8 OS=Mus musculus GN=Tspan8 PE=1 SV=1	NA
CL1978.Contig4_All	2706	1.68	0.1	1.27	18.34	27.45	29.14	4.63	3.11	1.04	K06251//vitronectin+ko04512//ECM-receptor interaction+ko04510//Focal adhesion+ko04610//Complement and coagulation cascades+ko05205//Proteoglycans in cancer+ko04151//PI3K-Akt signaling pathway+ko05165//Human papillomavirus infection	XM_018695989.1 PREDICTED: Lates calcarifer proteoglycan 4-like (LOC108896744), transcript variant X2, mRNA	PREDICTED: proteoglycan 4-like isoform X2 [Lates calcarifer]	Somatomedin B domain	[OW] KOG1565 Gelatinase A and related matrix metalloproteases	Vitronectin OS=Homo sapiens GN=VTN PE=1 SV=1	NA
the genes of mid-weaning stage lowest expressed among three weaning stages
CL552.Contig5_All	1084	4890.04	4267.92	4971.4	1900.4	1853.03	1531.04	3599.66	3860.31	3572.01	K22286//apolipoprotein C-I+ko04979//Cholesterol metabolism	XM_012881748.2 PREDICTED: Fundulus heteroclitus apolipoprotein C-I-like (LOC105939522), mRNA	unknown [Sparus aurata]	NA	NA	Apolipoprotein C-I OS=Alligator mississippiensis GN=APOC1 PE=3 SV=1	NA
CL552.Contig2_All	378	50.1	40.97	50.45	21.33	20.04	18.79	36.92	46.62	46.78	K22286//apolipoprotein C-I+ko04979//Cholesterol metabolism	NA	apolipoprotein C-I [Plecoglossus altivelis] >AMJ50239.1 apolipoprotein C-I [Plecoglossus altivelis]	Apolipoprotein C-I (ApoC-1)	NA	Apolipoprotein C-I OS=Alligator mississippiensis GN=APOC1 PE=3 SV=1	NA
Unigene3120_All	841	583.88	540.96	526.69	224.08	268.16	217.1	448.58	404.49	438.78	K17308//alpha-1-acid glycoprotein 1	XM_018690493.1 PREDICTED: Lates calcarifer saxitoxin and tetrodotoxin-binding protein 2-like (LOC108892775), mRNA	PREDICTED: saxitoxin and tetrodotoxin-binding protein 2-like [Lates calcarifer]	T cell CD4 receptor C terminal region	NA	Saxitoxin and tetrodotoxin-binding protein 1 OS=Takifugu pardalis GN=psbp1 PE=1 SV=2	NA
CL2956.Contig12_All	1684	82.78	67.72	75.98	7.34	23.98	17.77	48.13	39.91	34.83	K03905//fibrinogen gamma chain+ko04610//Complement and coagulation cascades+ko04611//Platelet activation+ko05150//Staphylococcus aureus infection	XM_010794757.1 PREDICTED: Notothenia coriiceps fibrinogen gamma chain (fgg), mRNA	PREDICTED: fibrinogen gamma chain-like isoform X1 [Lates calcarifer]	Fibrinogen beta and gamma chains, C-terminal globular domain	[R] KOG2579 Ficolin and related extracellular proteins	Fibrinogen gamma chain OS=Xenopus laevis GN=fgg PE=2 SV=1	NA
CL2332.Contig1_All	3792	188.48	249.41	282.58	130.81	125.67	140.67	253.81	230.21	256.63	K09487//heat shock protein 90kDa beta+ko04141//Protein processing in endoplasmic reticulum+ko04918//Thyroid hormone synthesis+ko04915//Estrogen signaling pathway+ko05418//Fluid shear stress and atherosclerosis+ko04657//IL-17 signaling pathway+ko05215//Prostate cancer+ko05200//Pathways in cancer+ko04151//PI3K-Akt signaling pathway	XM_018684487.1 PREDICTED: Lates calcarifer heat shock protein 90 beta family member 1 (hsp90b1), mRNA	PREDICTED: endoplasmin [Stegastes partitus]	Hsp90 protein	[O] KOG0020 Endoplasmic reticulum glucose-regulated protein (GRP94/endoplasmin), HSP90 family	Endoplasmin OS=Rattus norvegicus GN=Hsp90b1 PE=1 SV=2	NA
CL323.Contig1_All	871	8.01	26.95	72.94	1.89	0.74	1.93	23.27	5.39	16.08	K09490//heat shock 70kDa protein 5+ko04141//Protein processing in endoplasmic reticulum+ko04918//Thyroid hormone synthesis+ko03060//Protein export+ko05020//Prion diseases	XM_019274081.1 PREDICTED: Larimichthys crocea 78 kDa glucose-regulated protein-like (LOC109141930), partial mRNA	PREDICTED: LOW QUALITY PROTEIN: 78 kDa glucose-regulated protein [Lates calcarifer]	Hsp70 protein	[O] KOG0100 Molecular chaperones GRP78/BiP/KAR2, HSP70 superfamily	78 kDa glucose-regulated protein OS=Gallus gallus GN=HSPA5 PE=1 SV=1	GO:0005524//ATP binding
CL2956.Contig15_All	2304	2.72	12.2	4.8	0	0	0	5.94	6.18	6.58	K03905//fibrinogen gamma chain+ko04610//Complement and coagulation cascades+ko04611//Platelet activation+ko05150//Staphylococcus aureus infection	XM_010794757.1 PREDICTED: Notothenia coriiceps fibrinogen gamma chain (fgg), mRNA	PREDICTED: fibrinogen gamma chain [Stegastes partitus]	Fibrinogen beta and gamma chains, C-terminal globular domain	[R] KOG2579 Ficolin and related extracellular proteins	Fibrinogen gamma chain OS=Rattus norvegicus GN=Fgg PE=1 SV=3	NA
Unigene2344_All	2893	16.94	0	2.16	0	0	0	47.6	52.16	64.23	K04525//serpin peptidase inhibitor, clade A	JN593099.1 Oplegnathus fasciatus alpha-1-antitrypsin mRNA, complete cds	alpha-1-antitrypsin [Oplegnathus fasciatus]	Serpin (serine protease inhibitor)	[V] KOG2392 Serpin	Alpha-1-antitrypsin-like protein GS55-MS OS=Ictidomys tridecemlineatus PE=2 SV=1	NA
Unigene7671_All	1778	92.04	96.96	74.75	44.58	46.35	44.67	84.99	88.57	76.36	K03351//anaphase-promoting complex subunit 4+ko04914//Progesterone-mediated oocyte maturation+ko04120//Ubiquitin mediated proteolysis+ko04114//Oocyte meiosis+ko04110//Cell cycle+ko05166//HTLV-I infection;K02542//DNA replication licensing factor MCM6 [EC:3.6.4.12]+ko03030//DNA replication+ko04110//Cell cycle	XM_019263809.1 PREDICTED: Larimichthys crocea sideroflexin 2 (sfxn2), mRNA	PREDICTED: sideroflexin-2 isoform X1 [Poecilia latipinna]	Tricarboxylate carrier	[R] KOG3767 Sideroflexin	Sideroflexin-2 OS=Bos taurus GN=SFXN2 PE=2 SV=2	NA
CL104.Contig11_All	3326	244.4	98.88	236.58	48.04	49	80.41	128.08	124.14	108.92	NA	XM_010795198.1 PREDICTED: Notothenia coriiceps chromosome unknown open reading frame, human C6orf58 (LOC104966070), mRNA	PREDICTED: protein LEG1 homolog [Lates calcarifer]	Mouse protein of unknown function (DUF781)	NA	Protein LEG1 homolog OS=Oncorhynchus mykiss GN=leg1 PE=2 SV=1	NA
CL2956.Contig13_All	1441	28.25	52.53	179.21	5.88	8.7	10.41	81.81	8.9	34.7	K03905//fibrinogen gamma chain+ko04610//Complement and coagulation cascades+ko04611//Platelet activation+ko05150//Staphylococcus aureus infection	XM_010794757.1 PREDICTED: Notothenia coriiceps fibrinogen gamma chain (fgg), mRNA	PREDICTED: fibrinogen gamma chain [Oreochromis niloticus]	Fibrinogen beta and gamma chains, C-terminal globular domain	[R] KOG2579 Ficolin and related extracellular proteins	Fibrinogen gamma chain OS=Rattus norvegicus GN=Fgg PE=1 SV=3	NA
CL2956.Contig30_All	1928	14.66	0	17.78	0	1.32	0	13.01	2.27	2.86	K03905//fibrinogen gamma chain+ko04610//Complement and coagulation cascades+ko04611//Platelet activation+ko05150//Staphylococcus aureus infection	XM_010794757.1 PREDICTED: Notothenia coriiceps fibrinogen gamma chain (fgg), mRNA	PREDICTED: fibrinogen gamma chain [Stegastes partitus]	Fibrinogen beta and gamma chains, C-terminal globular domain	[R] KOG2579 Ficolin and related extracellular proteins	Fibrinogen gamma chain OS=Rattus norvegicus GN=Fgg PE=1 SV=3	NA
Unigene2872_All	853	506.12	515.23	535.86	227.52	226.89	250.58	378.52	358.36	396.2	K17308//alpha-1-acid glycoprotein 1	XM_018690493.1 PREDICTED: Lates calcarifer saxitoxin and tetrodotoxin-binding protein 2-like (LOC108892775), mRNA	PREDICTED: saxitoxin and tetrodotoxin-binding protein 2-like [Lates calcarifer]	NA	NA	Saxitoxin and tetrodotoxin-binding protein 1 OS=Takifugu pardalis GN=psbp1 PE=1 SV=2	NA
CL10.Contig8_All	2254	7.54	9.39	11.01	2.79	1.02	2.19	18.66	18.39	10.86	K03909//tissue factor pathway inhibitor+ko04610//Complement and coagulation cascades	XM_018670510.1 PREDICTED: Lates calcarifer protein AMBP-like (LOC108879279), mRNA	PREDICTED: protein AMBP-like [Lates calcarifer]	Lipocalin / cytosolic fatty-acid binding protein family	[O] KOG4597 Serine proteinase inhibitor (KU family) with thrombospondin repeats	Protein AMBP (Fragment) OS=Pleuronectes platessa PE=2 SV=1	NA
Unigene3767_All	1936	139.53	51.98	42.16	0.81	1.09	0	22.58	3.21	16.97	NA	XM_018686377.1 PREDICTED: Lates calcarifer uncharacterized LOC108889753 (LOC108889753), mRNA	PREDICTED: uncharacterized protein LOC108889753 [Lates calcarifer]	Rv0623-like transcription factor	NA	NA	NA
CL10.Contig2_All	1245	627.05	658.21	529.92	294.05	324.46	202.93	537.03	656.78	629.73	K03909//tissue factor pathway inhibitor+ko04610//Complement and coagulation cascades	XM_018680806.1 PREDICTED: Lates calcarifer protein AMBP-like (LOC108886131), mRNA	PREDICTED: protein AMBP-like [Lates calcarifer]	Kunitz/Bovine pancreatic trypsin inhibitor domain	[O] KOG4295 Serine proteinase inhibitor (KU family)	Protein AMBP (Fragment) OS=Pleuronectes platessa PE=2 SV=1	NA
Unigene16955_All	841	1897.22	1727.4	1990.38	303.45	190.05	213.9	2597.6	3168.61	2491.78	K03909//tissue factor pathway inhibitor+ko04610//Complement and coagulation cascades	FJ800041.1 Perca flavescens Kunitz-like protease inhibitor mRNA, complete cds	LOW QUALITY PROTEIN: carboxypeptidase inhibitor SmCI-like [Labrus bergylta]	Kunitz/Bovine pancreatic trypsin inhibitor domain	[O] KOG4295 Serine proteinase inhibitor (KU family)	Kunitz-type serine protease inhibitor bitisilin-3 (Fragment) OS=Bitis gabonica PE=2 SV=1	NA
CL476.Contig10_All	2789	4.06	7.12	7.4	1	0.38	0.94	6.39	5.47	6.7	K00469//inositol oxygenase [EC:1.13.99.1]+ko00053//Ascorbate and aldarate metabolism+ko00562//Inositol phosphate metabolism	XM_018663916.1 PREDICTED: Lates calcarifer myo-inositol oxygenase (miox), mRNA	PREDICTED: inositol oxygenase [Lates calcarifer]	Myo-inositol oxygenase	[R] KOG1573 Aldehyde reductase	Inositol oxygenase OS=Danio rerio GN=miox PE=2 SV=1	NA
CL476.Contig24_All	1733	10.87	19.52	21.09	1.69	0.97	2.85	11.34	9.82	10.61	K00469//inositol oxygenase [EC:1.13.99.1]+ko00053//Ascorbate and aldarate metabolism+ko00562//Inositol phosphate metabolism	XM_018663916.1 PREDICTED: Lates calcarifer myo-inositol oxygenase (miox), mRNA	PREDICTED: inositol oxygenase [Stegastes partitus]	Myo-inositol oxygenase	[R] KOG1573 Aldehyde reductase	Inositol oxygenase OS=Danio rerio GN=miox PE=2 SV=1	GO:0019310//inositol catabolic process;GO:0005506//iron ion binding;GO:0005737//cytoplasm;GO:0050113//inositol oxygenase activity
CL1566.Contig4_All	1639	0.45	0.89	66.54	0.2	0.09	0	26.5	0	25.81	K19015//inter-alpha-trypsin inhibitor heavy chain H2	XM_018694882.1 PREDICTED: Lates calcarifer inter-alpha-trypsin inhibitor heavy chain 2 (itih2), mRNA	PREDICTED: inter-alpha-trypsin inhibitor heavy chain H2 [Lates calcarifer]	Inter-alpha-trypsin inhibitor heavy chain C-terminus	[O] LSE2193 H Plasma inter-alpha-trypsin inhibitor	Inter-alpha-trypsin inhibitor heavy chain H2 OS=Homo sapiens GN=ITIH2 PE=1 SV=2	GO:0004867//serine-type endopeptidase inhibitor activity;GO:0030212//hyaluronan metabolic process
the genes of post-weaning stage highest expressed among three weaning stages
CL1611.Contig2_All	1081	0.13	0.46	0.17	5.55	1.95	10.41	28.82	37.55	36.1	K10435//microtubule-associated protein 1 light chain+ko04216//Ferroptosis	XM_010741367.2 PREDICTED: Larimichthys crocea microtubule associated protein 1 light chain 3 gamma (map1lc3c), mRNA	PREDICTED: microtubule-associated proteins 1A/1B light chain 3C [Larimichthys crocea] >KKF10283.1 Microtubule-associated proteins 1A/1B light chain 3C [Larimichthys crocea]	Autophagy protein Atg8 ubiquitin like	[Z] KOG1654 Microtubule-associated anchor protein involved in autophagy and membrane trafficking	Microtubule-associated proteins 1A/1B light chain 3C OS=Homo sapiens GN=MAP1LC3C PE=1 SV=1	GO:0006914//autophagy
Unigene16636_All	905	81.34	81.82	93.71	85.05	70.43	75.27	255.19	294.49	266.16	NA	XM_018682866.1 PREDICTED: Lates calcarifer pancreatic progenitor cell differentiation and proliferation factor B-like (LOC108887430), mRNA	Pancreatic progenitor cell differentiation and proliferation factor B [Larimichthys crocea]	Differentiation and proliferation regulator	NA	Pancreatic progenitor cell differentiation and proliferation factor B OS=Danio rerio GN=ppdpfb PE=3 SV=1	NA
CL1744.Contig3_All	3088	0	0	0	0.86	0	3.42	35.05	24.18	12.63	K09871//aquaporin-12	XM_018670310.1 PREDICTED: Lates calcarifer aquaporin-12-like (LOC108879128), mRNA	PREDICTED: aquaporin-12-like [Lates calcarifer]	NA	NA	Aquaporin-12B OS=Homo sapiens GN=AQP12B PE=2 SV=1	NA
Unigene13141_All	2490	137.76	138.48	155.84	126.44	139.5	130.29	265.35	220.8	229.14	K07151//dolichyl-diphosphooligosaccharide---protein glycosyltransferase [EC:2.4.99.18]+ko04141//Protein processing in endoplasmic reticulum+ko00510//N-Glycan biosynthesis+ko01100//Metabolic pathways	XM_010749455.2 PREDICTED: Larimichthys crocea STT3A, catalytic subunit of the oligosaccharyltransferase complex (stt3a), mRNA	PREDICTED: dolichyl-diphosphooligosaccharide--protein glycosyltransferase subunit STT3A [Lates calcarifer] >XP_018547015.1 PREDICTED: dolichyl-diphosphooligosaccharide--protein glycosyltransferase subunit STT3A [Lates calcarifer]	Oligosaccharyl transferase STT3 subunit	[O] KOG2292 Oligosaccharyltransferase, STT3 subunit	Dolichyl-diphosphooligosaccharide--protein glycosyltransferase subunit STT3A OS=Canis lupus familiaris GN=STT3A PE=1 SV=3	GO:0006486//protein glycosylation;GO:0016021//integral component of membrane;GO:0004576//oligosaccharyl transferase activity
CL1706.Contig4_All	415	136.73	163.8	163.21	146.84	119.82	131.95	356.9	288.55	329.31	K02928//large subunit ribosomal protein L41e+ko03010//Ribosome	XR_797455.2 PREDICTED: Larimichthys crocea uncharacterized LOC104932423 (LOC104932423), ncRNA	NA	NA	[J] KOG4752 Ribosomal protein L41	60S ribosomal protein L41 OS=Cyprinus carpio GN=rpl41 PE=3 SV=1	NA
Unigene18965_All	864	2.47	5.73	3.96	3.7	3.07	2.25	10.15	12.82	12.96	K03990//complement component 3+ko04145//Phagosome+ko05134//Legionellosis+ko05133//Pertussis+ko05322//Systemic lupus erythematosus+ko04610//Complement and coagulation cascades+ko05142//Chagas disease (American trypanosomiasis)+ko05140//Leishmaniasis+ko05203//Viral carcinogenesis+ko05150//Staphylococcus aureus infection+ko05152//Tuberculosis+ko05167//Kaposi's sarcoma-associated herpesvirus infectio…	XM_020104055.1 PREDICTED: Paralichthys olivaceus complement C3-like (LOC109640192), mRNA	PREDICTED: complement C3-like isoform X1 [Larimichthys crocea] >XP_019125524.1 PREDICTED: complement C3-like isoform X2 [Larimichthys crocea]	NA	NA	NA	NA
Unigene18634_All	1167	0.68	1.06	0.7	6.56	3.44	3.46	20.79	34.43	48.86	K10030//interleukin 8+ko05134//Legionellosis+ko05132//Salmonella infection+ko05133//Pertussis+ko05131//Shigellosis+ko04933//AGE-RAGE signaling pathway in diabetic complications+ko04218//Cellular senescence+ko04072//Phospholipase D signaling pathway+ko04657//IL-17 signaling pathway+ko05219//Bladder cancer+ko05146//Amoebiasis+ko05144//Malaria+ko05142//Chagas disease (American trypanosomiasis)+ko046…	NA	PREDICTED: alveolar macrophage chemotactic factor-like [Cyprinodon variegatus]	Small cytokines (intecrine/chemokine), interleukin-8 like	NA	Platelet basic protein OS=Homo sapiens GN=PPBP PE=1 SV=3	NA
Unigene4389_All	1025	35.06	29.5	22.67	25.67	28.54	31.77	68.06	79.13	80.9	K17308//alpha-1-acid glycoprotein 1	XM_019256322.1 PREDICTED: Larimichthys crocea uncharacterized LOC109136677 (LOC109136677), mRNA	PREDICTED: uncharacterized protein LOC108875889 [Lates calcarifer]	NA	NA	NA	NA
Unigene26701_All	1019	0.87	0.66	9	3.42	0.45	0	40.01	14.37	42.69	K07593//MFS transporter, SP family, solute carrier family 2 (facilitated glucose transporter), member 2+ko04950//Maturity onset diabetes of the young+ko04917//Prolactin signaling pathway+ko04911//Insulin secretion+ko04973//Carbohydrate digestion and absorption+ko04931//Insulin resistance+ko04930//Type II diabetes mellitus+ko05230//Central carbon metabolism in cancer+ko04922//Glucagon signaling pa…	EF014277.2 Dicentrarchus labrax solute carrier family 2 facilitated glucose transporter member 2 (GLUT-2) mRNA, complete cds	PREDICTED: solute carrier family 2, facilitated glucose transporter member 2 isoform X1 [Lates calcarifer]	Sugar (and other) transporter	[G] KOG0569 Permease of the major facilitator superfamily	Solute carrier family 2, facilitated glucose transporter member 2 OS=Gallus gallus GN=SLC2A2 PE=2 SV=1	NA
Unigene18907_All	301	1.09	8.36	5.1	5.55	3.25	5.64	24.15	13.35	11.61	K09567//peptidyl-prolyl isomerase H (cyclophilin H) [EC:5.2.1.8]+ko03040//Spliceosome	AJ890103.1 Tetraodon nigroviridis 7SK small nuclear RNA	hypothetical protein TREES_T100019494 [Tupaia chinensis]	NA	NA	NA	NA
CL1511.Contig2_All	3690	16.35	22.95	24.62	31.25	34.8	41.51	124.75	120.52	109.29	K21407//adipocyte plasma membrane-associated protein	XM_010750428.2 PREDICTED: Larimichthys crocea adipocyte plasma membrane associated protein (apmap), mRNA	PREDICTED: adipocyte plasma membrane-associated protein [Lates calcarifer]	Strictosidine synthase	[R] KOG1520 Predicted alkaloid synthase/Surface mucin Hemomucin	Adipocyte plasma membrane-associated protein OS=Salmo salar GN=apmap PE=2 SV=1	GO:0016844//strictosidine synthase activity;GO:0009058//biosynthetic process;GO:0016021//integral component of membrane
CL3280.Contig8_All	2837	6.92	17.81	7.99	236.06	223.3	289.18	769.81	761.26	789.34	K00507//stearoyl-CoA desaturase (Delta-9 desaturase) [EC:1.14.19.1]+ko03320//PPAR signaling pathway+ko01040//Biosynthesis of unsaturated fatty acids+ko04212//Longevity regulating pathway - worm+ko04152//AMPK signaling pathway+ko01212//Fatty acid metabolism	XM_018696772.1 PREDICTED: Lates calcarifer acyl-CoA desaturase-like (LOC108897240), mRNA	acyl-CoA desaturase-like [Acanthochromis polyacanthus]	Fatty acid desaturase	[I] KOG1600 Fatty acid desaturase	Acyl-CoA desaturase OS=Cyprinus carpio PE=2 SV=2	NA
CL1726.Contig8_All	3028	0.02	0	0.01	0.46	0.64	1.84	6.62	10.8	7.67	K01382//cathepsin E [EC:3.4.23.34]+ko04142//Lysosome	XM_018702825.1 PREDICTED: Lates calcarifer cathepsin E-like (LOC108901352), mRNA	Cathepsin E-A [Larimichthys crocea]	Eukaryotic aspartyl protease	[O] KOG1339 Aspartyl protease	Cathepsin E OS=Homo sapiens GN=CTSE PE=1 SV=2	NA
CL3038.Contig2_All	1098	0.81	1.03	1.14	2.94	1.95	2.5	10.2	15.14	16.55	K17513//C-type lectin superfamily 17 member A;K06563//C-type lectin domain family 4 member M+ko04145//Phagosome+ko04625//C-type lectin receptor signaling pathway+ko05152//Tuberculosis+ko05162//Measles	XM_018664914.1 PREDICTED: Lates calcarifer CD209 antigen-like protein C (LOC108875778), transcript variant X3, mRNA	PREDICTED: CD209 antigen-like protein C isoform X1 [Larimichthys crocea]	Lectin C-type domain	[TV] KOG4297 C-type lectin	CD209 antigen-like protein A OS=Mus musculus GN=Cd209a PE=2 SV=1	GO:0030246//carbohydrate binding;GO:0016021//integral component of membrane
CL1063.Contig6_All	1922	86.29	59.19	126.48	123.38	102.63	126.47	195.63	199.42	204.56	K14381//sequestosome 1+ko04217//Necroptosis+ko04218//Cellular senescence+ko05418//Fluid shear stress and atherosclerosis+ko04380//Osteoclast differentiation+ko04137//Mitophagy - animal	XM_018689129.1 PREDICTED: Lates calcarifer sequestosome 1 (sqstm1), transcript variant X2, mRNA	PREDICTED: sequestosome-1 isoform X2 [Lates calcarifer]	UBA domain	[R] KOG4582 Uncharacterized conserved protein, contains ZZ-type Zn-finger	Sequestosome-1 OS=Rattus norvegicus GN=Sqstm1 PE=1 SV=1	NA
CL3403.Contig13_All	1221	2.23	1.24	0.63	17.46	6	4.79	111.46	74.55	119.55	K10104//ficolin;K06252//tenascin+ko04512//ECM-receptor interaction+ko04510//Focal adhesion+ko05206//MicroRNAs in cancer+ko04151//PI3K-Akt signaling pathway+ko05165//Human papillomavirus infection	FJ804420.1 Perca flavescens microfibrillar-associated protein 4 type III mRNA, complete cds	PREDICTED: microfibril-associated glycoprotein 4-like isoform X3 [Lates calcarifer] >XP_018544170.1 PREDICTED: microfibril-associated glycoprotein 4-like isoform X3 [Lates calcarifer]	Fibrinogen beta and gamma chains, C-terminal globular domain	[R] KOG2579 Ficolin and related extracellular proteins	Microfibril-associated glycoprotein 4 OS=Bos taurus GN=MFAP4 PE=1 SV=2	NA
CL3403.Contig11_All	1497	0.79	1.21	1.26	2.52	2.47	2.05	23.4	15.57	29.92	K10104//ficolin	BT082551.1 Anoplopoma fimbria clone afim-evh-535-272 Microfibril-associated glycoprotein 4 precursor putative mRNA, complete cds	PREDICTED: microfibril-associated glycoprotein 4-like [Lates calcarifer]	Fibrinogen beta and gamma chains, C-terminal globular domain	[R] KOG2579 Ficolin and related extracellular proteins	Microfibril-associated glycoprotein 4 OS=Bos taurus GN=MFAP4 PE=1 SV=2	NA
CL2456.Contig2_All	1672	7.4	6.34	6.28	6.51	7.61	9.13	27.24	23.88	26	K12015//tripartite motif-containing protein 39 [EC:2.3.2.27]	XM_018672808.1 PREDICTED: Lates calcarifer butyrophilin subfamily 3 member A3-like (LOC108881038), mRNA	PREDICTED: butyrophilin subfamily 3 member A3-like [Lates calcarifer]	SPRY-associated domain	[TV] LSE3548 H Butyrophilin and related proteins	E3 ubiquitin-protein ligase TRIM39 OS=Mus musculus GN=Trim39 PE=2 SV=1	NA
Unigene876_All	3804	1.13	0.61	0.43	6.39	10.31	7.16	23.5	50.39	53.84	K14026//SEL1 protein+ko04141//Protein processing in endoplasmic reticulum;K12006//tripartite motif-containing protein 16;K22614//NLR family CARD domain-containing protein 3	XM_019269008.1 PREDICTED: Larimichthys crocea stonustoxin subunit beta-like (LOC109140860), mRNA	PREDICTED: stonustoxin subunit beta-like [Larimichthys crocea]	SPRY-associated domain	[TV] LSE3548 H Butyrophilin and related proteins	Neoverrucotoxin subunit beta OS=Synanceia verrucosa PE=1 SV=1	NA
CL1744.Contig1_All	3159	0.09	0.09	0.09	4.2	1.59	1.82	59.91	79.14	85.24	K09871//aquaporin-12	XM_018670310.1 PREDICTED: Lates calcarifer aquaporin-12-like (LOC108879128), mRNA	PREDICTED: aquaporin-12-like [Lates calcarifer]	NA	NA	Aquaporin-12B OS=Homo sapiens GN=AQP12B PE=2 SV=1	NA
CL3403.Contig18_All	1868	1.09	2.13	2.08	3.53	2.95	2.88	55.92	39.8	64.22	K10104//ficolin	BT082551.1 Anoplopoma fimbria clone afim-evh-535-272 Microfibril-associated glycoprotein 4 precursor putative mRNA, complete cds	PREDICTED: microfibril-associated glycoprotein 4-like isoform X4 [Lates calcarifer]	Fibrinogen beta and gamma chains, C-terminal globular domain	[R] KOG2579 Ficolin and related extracellular proteins	Microfibril-associated glycoprotein 4 OS=Bos taurus GN=MFAP4 PE=1 SV=2	NA
Unigene9582_All	537	71.84	67.47	80.36	97.41	83.02	91.99	183.93	175.37	164.37	K02503//histidine triad (HIT) family protein	XM_010742716.2 PREDICTED: Larimichthys crocea histidine triad nucleotide binding protein 1 (hint1), mRNA	PREDICTED: histidine triad nucleotide-binding protein 1 [Haplochromis burtoni]	HIT domain	[T] KOG3275 Zinc-binding protein of the histidine triad (HIT) family	Histidine triad nucleotide-binding protein 1 OS=Bos taurus GN=HINT1 PE=1 SV=2	GO:0003824//catalytic activity
CL3280.Contig2_All	5333	0.05	0.1	0	1.43	1.09	2.03	7.14	13.03	5.89	K00507//stearoyl-CoA desaturase (Delta-9 desaturase) [EC:1.14.19.1]+ko03320//PPAR signaling pathway+ko01040//Biosynthesis of unsaturated fatty acids+ko04212//Longevity regulating pathway - worm+ko04152//AMPK signaling pathway+ko01212//Fatty acid metabolism	XM_018696772.1 PREDICTED: Lates calcarifer acyl-CoA desaturase-like (LOC108897240), mRNA	PREDICTED: acyl-CoA desaturase-like [Lates calcarifer]	Fatty acid desaturase	[I] KOG1600 Fatty acid desaturase	Acyl-CoA desaturase OS=Cyprinus carpio PE=2 SV=2	NA
Unigene5876_All	983	0.48	0.47	0.19	2.63	1.19	3.21	16.61	16.26	20.61	K07605//type II keratin, basic;K13219//splicing factor, proline- and glutamine-rich	XM_020612650.1 PREDICTED: Monopterus albus keratin, type II cytoskeletal-like (LOC109967224), mRNA	PREDICTED: keratin, type II cytoskeletal 8-like isoform X1 [Poecilia formosa]	NA	[M] LSE0601 A Pollen extensin-like protein (Pex)	DnaJ homolog subfamily C member 7 homolog OS=Dictyostelium discoideum GN=dnajc7 PE=1 SV=1	NA
CL321.Contig1_All	1747	0	3.88	7.59	0	1.58	9.52	14.64	14.54	14.95	K12838//poly(U)-binding-splicing factor PUF60+ko03040//Spliceosome	XM_018700752.1 PREDICTED: Lates calcarifer poly(U) binding splicing factor 60 (puf60), transcript variant X2, mRNA	PREDICTED: poly(U)-binding-splicing factor PUF60 isoform X2 [Larimichthys crocea]	RNA recognition motif. (a.k.a. RRM, RBD, or RNP domain)	[A] KOG0124 Polypyrimidine tract-binding protein PUF60 (RRM superfamily)	Poly(U)-binding-splicing factor PUF60 OS=Rattus norvegicus GN=Puf60 PE=2 SV=2	NA
CL1282.Contig1_All	506	636.19	424.64	460.7	397.13	200.65	366.68	1013.41	731.7	894.33	K13826//hemoglobin subunit zeta	XM_012878556.2 PREDICTED: Fundulus heteroclitus hemoglobin subunit alpha-1 (LOC105937315), mRNA	MN-Alpha2 [Dicentrarchus labrax] >ASF87048.1 MN-hemoglobin alpha 2, partial [Dicentrarchus labrax]	Globin	[C] KOG3378 Globins and related hemoproteins	Hemoglobin embryonic subunit alpha OS=Oryzias latipes PE=2 SV=3	NA
Unigene2542_All	1697	0.64	0	0.83	2.95	13.51	12.98	33.81	25.49	37.31	K17854//cytochrome P450 family 2 subfamily K	XM_019254010.1 PREDICTED: Larimichthys crocea cytochrome P450 2K1-like (LOC104925694), mRNA	PREDICTED: cytochrome P450 2K1-like [Lates calcarifer]	Cytochrome P450	[Q] KOG0156 Cytochrome P450 CYP2 subfamily	Cytochrome P450 2K1 OS=Oncorhynchus mykiss GN=cyp2k1 PE=2 SV=1	NA
CL1376.Contig3_All	1016	3.09	4.37	11.85	5.18	10.64	6.04	252.96	105.98	139.52	K12407//glucokinase [EC:2.7.1.2]+ko04950//Maturity onset diabetes of the young+ko01200//Carbon metabolism+ko04917//Prolactin signaling pathway+ko04911//Insulin secretion+ko04910//Insulin signaling pathway+ko00010//Glycolysis / Gluconeogenesis+ko00052//Galactose metabolism+ko00500//Starch and sucrose metabolism+ko04930//Type II diabetes mellitus+ko00520//Amino sugar and nucleotide sugar metabolism…	XM_019264480.1 PREDICTED: Larimichthys crocea glucokinase (gck), transcript variant X2, mRNA	glucokinase [Sparus aurata]	Hexokinase	[G] KOG1369 Hexokinase	Glucokinase OS=Homo sapiens GN=GCK PE=1 SV=1	NA
CL2361.Contig2_All	1485	2.96	2.79	1.11	3.29	2.06	1.73	4.47	20.06	26.55	K08270//DNA-damage-inducible transcript 4+ko04140//Autophagy - animal+ko05206//MicroRNAs in cancer+ko04151//PI3K-Akt signaling pathway+ko04150//mTOR signaling pathway	XM_018669561.1 PREDICTED: Lates calcarifer DNA damage-inducible transcript 4-like protein (LOC108878644), mRNA	PREDICTED: DNA damage-inducible transcript 4-like protein [Larimichthys crocea] >KKF30057.1 DNA damage-inducible transcript 4-like protein [Larimichthys crocea]	RTP801 C-terminal region	[R] TWOG0506 Involved in apoptosis	DNA damage-inducible transcript 4-like protein OS=Oncorhynchus mykiss GN=ddit4l PE=2 SV=1	NA
Unigene13231_All	962	36.51	37.59	28.1	38.17	31.35	31.53	71.09	68.56	62.72	K09570//FK506-binding protein 3 [EC:5.2.1.8]	XM_010784237.1 PREDICTED: Notothenia coriiceps FK506 binding protein 3, 25kDa (fkbp3), mRNA	PREDICTED: peptidyl-prolyl cis-trans isomerase FKBP3 [Larimichthys crocea] >KKF12526.1 Peptidyl-prolyl cis-trans isomerase FKBP3 [Larimichthys crocea]	FKBP-type peptidyl-prolyl cis-trans isomerase	[O] KOG0544 FKBP-type peptidyl-prolyl cis-trans isomerase	Peptidyl-prolyl cis-trans isomerase FKBP3 OS=Bos taurus GN=FKBP3 PE=1 SV=2	NA
CL525.Contig1_All	2980	0	0	0	0	0	0	14.51	5.49	10.67	K10375//tropomyosin 4+ko05414//Dilated cardiomyopathy (DCM)+ko05410//Hypertrophic cardiomyopathy (HCM)+ko04261//Adrenergic signaling in cardiomyocytes+ko04260//Cardiac muscle contraction	XM_019262649.1 PREDICTED: Larimichthys crocea tropomyosin alpha-1 chain (LOC104923636), transcript variant X1, mRNA	PREDICTED: tropomyosin alpha-1 chain isoform X1 [Lates calcarifer]	Tropomyosin	[Z] KOG1003 Actin filament-coating protein tropomyosin	Tropomyosin alpha-1 chain OS=Xenopus laevis GN=tpm1 PE=2 SV=1	NA
CL472.Contig4_All	1202	114.54	105.01	132.9	104.58	115.57	122.61	181.21	188.95	204.03	K08755//fatty acid-binding protein 6, ileal (gastrotropin)+ko03320//PPAR signaling pathway	XM_010738161.2 PREDICTED: Larimichthys crocea fatty acid-binding protein, liver-like (LOC104924716), mRNA	PREDICTED: fatty acid-binding protein, liver-like [Larimichthys crocea] >KKF16048.1 Fatty acid-binding protein, liver [Larimichthys crocea]	Lipocalin / cytosolic fatty-acid binding protein family	[I] KOG4015 Fatty acid-binding protein FABP	Fatty acid-binding protein 10-A, liver basic OS=Danio rerio GN=fabp10a PE=1 SV=1	NA
CL3280.Contig10_All	3302	0.18	0.56	1.51	47.98	38.66	67.21	104.45	110.35	153.01	K00507//stearoyl-CoA desaturase (Delta-9 desaturase) [EC:1.14.19.1]+ko03320//PPAR signaling pathway+ko01040//Biosynthesis of unsaturated fatty acids+ko04212//Longevity regulating pathway - worm+ko04152//AMPK signaling pathway+ko01212//Fatty acid metabolism	XM_019267974.1 PREDICTED: Larimichthys crocea acyl-CoA desaturase (LOC104930481), transcript variant X2, mRNA	PREDICTED: acyl-CoA desaturase-like [Lates calcarifer]	Fatty acid desaturase	[I] KOG1600 Fatty acid desaturase	Acyl-CoA desaturase OS=Cyprinus carpio PE=2 SV=2	GO:0016021//integral component of membrane;GO:0006633//fatty acid biosynthetic process;GO:0016717//oxidoreductase activity, acting on paired donors, with oxidation of a pair of donors resulting in the reduction of molecular oxygen to two molecules of water
Unigene29062_All	765	0.52	0	1.65	0.06	0	0.62	10.65	8.33	11.4	NA	NA	NA	NA	NA	NA	NA
CL1824.Contig3_All	2943	0.57	1.21	0.53	1.1	1.46	0.86	9.07	12.29	12.9	K03234//elongation factor 2+ko04152//AMPK signaling pathway+ko04921//Oxytocin signaling pathway	XM_019262230.1 PREDICTED: Larimichthys crocea eukaryotic translation elongation factor 2 (eef2), mRNA	PREDICTED: elongation factor 2 [Lates calcarifer]	Elongation factor Tu GTP binding domain	[J] KOG0469 Elongation factor 2	Elongation factor 2 OS=Rattus norvegicus GN=Eef2 PE=1 SV=4	GO:0071466//cellular response to xenobiotic stimulus;GO:0005525//GTP binding;GO:0043009//chordate embryonic development;GO:0003924//GTPase activity
CL2260.Contig2_All	447	1.02	1.2	0.91	10.89	5.83	2.98	17.26	17.08	25.97	K14692//solute carrier family 30 (zinc transporter), member 5/7	XM_016973195.1 PREDICTED: Cricetulus griseus kininogen 1 (Kng1), transcript variant X3, mRNA	hypothetical protein X975_27127, partial [Stegodyphus mimosarum]	NA	[K] KOG1474 Transcription initiation factor TFIID, subunit BDF1 and related bromodomain proteins	Probable zinc transporter protein DDB_G0269332 OS=Dictyostelium discoideum GN=DDB_G0269332 PE=3 SV=1	NA
Unigene2344_All	2893	16.94	0	2.16	0	0	0	47.6	52.16	64.23	K04525//serpin peptidase inhibitor, clade A	JN593099.1 Oplegnathus fasciatus alpha-1-antitrypsin mRNA, complete cds	alpha-1-antitrypsin [Oplegnathus fasciatus]	Serpin (serine protease inhibitor)	[V] KOG2392 Serpin	Alpha-1-antitrypsin-like protein GS55-MS OS=Ictidomys tridecemlineatus PE=2 SV=1	NA
CL565.Contig8_All	933	1.72	1.51	1.97	13.05	6.53	7.49	61.37	90.05	99.87	K17513//C-type lectin superfamily 17 member A;K22244//regenerating islet-derived protein 4+ko05226//Gastric cancer	BT082572.1 Anoplopoma fimbria clone afim-evh-513-168 Type-2 ice-structuring protein precursor putative mRNA, complete cds	PREDICTED: ladderlectin-like [Lates calcarifer] >XP_018535876.1 PREDICTED: ladderlectin-like [Lates calcarifer]	Lectin C-type domain	[TV] KOG4297 C-type lectin	Lactose-binding lectin l-2 OS=Anguilla japonica GN=l-2 PE=1 SV=2	NA
CL2948.Contig4_All	2056	0	3.27	0	2.98	3	0	3.6	10.73	14.29	K04004//complement factor H+ko04610//Complement and coagulation cascades+ko05150//Staphylococcus aureus infection	XM_019277350.1 PREDICTED: Larimichthys crocea complement factor H-like (LOC104936281), mRNA	PREDICTED: complement factor H-like [Paralichthys olivaceus]	Sushi repeat (SCR repeat)	[V] LSE2736 H Protein related to complement factor H/Coagulation factor XIII, B subunit	Coagulation factor XIII B chain OS=Mus musculus GN=F13b PE=1 SV=2	NA
Unigene5014_All	3854	3.02	1.13	6.63	4.95	0	11.5	25.76	13.51	22.98	NA	FQ310506.3 Dicentrarchus labrax chromosome sequence corresponding to linkage group 1, top part, complete sequence	NA	NA	NA	NA	NA
CL1703.Contig1_All	1120	22.99	15.31	25.34	22.01	17.51	14.18	37.49	38.1	47.82	NA	NA	NA	NA	NA	NA	NA
CL1797.Contig1_All	2008	0	0	0	0	0	0	6.03	2.64	5.26	K00699//glucuronosyltransferase [EC:2.4.1.17]+ko00980//Metabolism of xenobiotics by cytochrome P450+ko00982//Drug metabolism - cytochrome P450+ko00983//Drug metabolism - other enzymes+ko00040//Pentose and glucuronate interconversions+ko00860//Porphyrin and chlorophyll metabolism+ko00053//Ascorbate and aldarate metabolism+ko00830//Retinol metabolism+ko05204//Chemical carcinogenesis+ko00140//Steroi…	XM_018677457.1 PREDICTED: Lates calcarifer UDP-glucuronosyltransferase 1-1-like (LOC108883895), mRNA	PREDICTED: UDP-glucuronosyltransferase 1-1-like [Larimichthys crocea] >KKF31216.1 UDP-glucuronosyltransferase 1-1 [Larimichthys crocea]	UDP-glucoronosyl and UDP-glucosyl transferase	[GC] KOG1192 UDP-glucuronosyl and UDP-glucosyl transferase	UDP-glucuronosyltransferase 1-6 OS=Homo sapiens GN=UGT1A6 PE=1 SV=2	NA
CL2330.Contig2_All	1317	7.01	0	0.58	3.18	3.46	5.31	14.22	12.35	22.83	K20720//reticulon-4+ko05010//Alzheimer's disease	XM_020626542.1 PREDICTED: Labrus bergylta reticulon 4 (rtn4), transcript variant X9, mRNA	PREDICTED: reticulon-4 isoform X6 [Larimichthys crocea] >XP_019118315.1 PREDICTED: reticulon-4 isoform X7 [Larimichthys crocea]	Reticulon	[U] KOG1792 Reticulon	Reticulon-4 OS=Mus musculus GN=Rtn4 PE=1 SV=2	NA
CL1151.Contig2_All	899	46.14	49.27	42.68	43.78	41.99	35.57	85.92	90.23	88.7	K02264//cytochrome c oxidase subunit 5a+ko04260//Cardiac muscle contraction+ko04714//Thermogenesis+ko00190//Oxidative phosphorylation+ko04932//Non-alcoholic fatty liver disease (NAFLD)+ko05010//Alzheimer's disease+ko05012//Parkinson's disease+ko05016//Huntington's disease+ko01100//Metabolic pathways	XM_018666451.1 PREDICTED: Lates calcarifer cytochrome c oxidase subunit 5A, mitochondrial (LOC108876744), transcript variant X2, mRNA	PREDICTED: cytochrome c oxidase subunit 5A, mitochondrial-like [Stegastes partitus]	Cytochrome c oxidase subunit Va	[C] KOG4077 Cytochrome c oxidase, subunit Va/COX6	Cytochrome c oxidase subunit 5A, mitochondrial OS=Eulemur fulvus fulvus GN=COX5A PE=2 SV=1	GO:0004129//cytochrome-c oxidase activity;GO:0005743//mitochondrial inner membrane
Unigene4161_All	1280	9.85	7.25	4.57	12.55	5.55	4.37	18.61	21.8	20.21	K17854//cytochrome P450 family 2 subfamily K	XM_018682928.1 PREDICTED: Lates calcarifer cytochrome P450 2K1-like (LOC108887477), mRNA	PREDICTED: cytochrome P450 2K1-like [Lates calcarifer]	Cytochrome P450	[Q] KOG0156 Cytochrome P450 CYP2 subfamily	Cytochrome P450 2K1 OS=Oncorhynchus mykiss GN=cyp2k1 PE=2 SV=1	NA
CL1726.Contig9_All	1622	0.02	0	0.13	165.33	63.05	287.37	673.84	878.19	856.12	K01382//cathepsin E [EC:3.4.23.34]+ko04142//Lysosome	XM_010751696.2 PREDICTED: Larimichthys crocea cathepsin E-like (LOC104935800), mRNA	PREDICTED: cathepsin E-like [Larimichthys crocea]	Eukaryotic aspartyl protease	[O] KOG1339 Aspartyl protease	Cathepsin E OS=Oryctolagus cuniculus GN=CTSE PE=2 SV=1	NA
CL406.Contig2_All	1801	3.74	1.7	0.92	556.9	430.04	521.64	866.7	1243.63	1078.25	K19928//zona pellucida sperm-binding protein 3	KY349110.1 Paralichthys olivaceus choriogenin L mRNA, complete cds	PREDICTED: zona pellucida sperm-binding protein 3-like [Paralichthys olivaceus]	Zona pellucida-like domain	[VW] LSE0101 H Receptor-like glycoprotein	Zona pellucida sperm-binding protein 3 OS=Gallus gallus GN=ZP3 PE=1 SV=4	NA
CL3445.Contig1_All	3255	0	0.1	0.16	0.14	0.01	0.24	1.28	3.4	7.15	K16142//haptoglobin	KU940259.1 Dicentrarchus labrax haptoglobin (hp) mRNA, complete cds	haptoglobin [Dicentrarchus labrax]	Trypsin	[E] KOG3627 Trypsin	Haptoglobin OS=Capra ibex GN=HP PE=2 SV=1	NA
Unigene13070_All	3579	0.51	0.77	0.63	11.87	6.07	14.34	45.02	49.73	42.47	K08550//estrogen receptor alpha+ko01522//Endocrine resistance+ko04919//Thyroid hormone signaling pathway+ko04917//Prolactin signaling pathway+ko04915//Estrogen signaling pathway+ko05200//Pathways in cancer+ko05205//Proteoglycans in cancer+ko05224//Breast cancer+ko04961//Endocrine and other factor-regulated calcium reabsorption	EF191018.1 Lepomis macrochirus estrogen receptor alpha2 (ERa2) mRNA, complete cds	estrogen receptor alpha [Micropterus salmoides]	Oestrogen receptor	[T] KOG3575 FOG: Hormone receptors	Estrogen receptor OS=Pagrus major GN=esr1 PE=2 SV=1	NA
CL386.Contig10_All	1092	506.6	404.42	527.76	583.93	544.2	448.57	1556.37	1454.64	1417.13	K05860//phosphatidylinositol phospholipase C, epsilon [EC:3.1.4.11]+ko04024//cAMP signaling pathway+ko04020//Calcium signaling pathway+ko04933//AGE-RAGE signaling pathway in diabetic complications+ko04070//Phosphatidylinositol signaling system+ko04919//Thyroid hormone signaling pathway+ko05205//Proteoglycans in cancer+ko00562//Inositol phosphate metabolism+ko04014//Ras signaling pathway+ko04015//…	XM_010748745.2 PREDICTED: Larimichthys crocea pancreatic progenitor cell differentiation and proliferation factor A-like (LOC104933328), mRNA	PREDICTED: pancreatic progenitor cell differentiation and proliferation factor A-like [Paralichthys olivaceus]	Differentiation and proliferation regulator	NA	Pancreatic progenitor cell differentiation and proliferation factor OS=Salmo salar GN=ppdpf PE=2 SV=1	NA
Unigene5815_All	1042	95.52	93.93	105.14	108.68	112.89	92.08	188.1	180.74	188.56	NA	XM_018690637.1 PREDICTED: Lates calcarifer oligosaccharyltransferase complex non-catalytic subunit (ostc), mRNA	oligosaccharyltransferase complex subunit OSTC [Boleophthalmus pectinirostris]	OST3 / OST6 family, transporter family	[S] KOG3356 Predicted membrane protein	Oligosaccharyltransferase complex subunit ostc OS=Danio rerio GN=ostc PE=2 SV=1	GO:0016021//integral component of membrane
CL3403.Contig12_All	1789	0.08	0.93	0.3	1.48	4.07	2.36	15.99	7.3	13.12	K10104//ficolin	FJ804420.1 Perca flavescens microfibrillar-associated protein 4 type III mRNA, complete cds	PREDICTED: microfibril-associated glycoprotein 4-like isoform X1 [Lates calcarifer]	Fibrinogen beta and gamma chains, C-terminal globular domain	[R] KOG2579 Ficolin and related extracellular proteins	Microfibril-associated glycoprotein 4 OS=Bos taurus GN=MFAP4 PE=1 SV=2	NA
CL87.Contig14_All	2261	5.61	9.84	7.07	11.22	7.66	8.08	17.29	27.5	27.19	K17856//cytochrome P450 family 2 subfamily N;K07418//cytochrome P450 family 2 subfamily J [EC:1.14.14.1]+ko04212//Longevity regulating pathway - worm+ko04913//Ovarian steroidogenesis+ko04726//Serotonergic synapse+ko00590//Arachidonic acid metabolism+ko04750//Inflammatory mediator regulation of TRP channels+ko00591//Linoleic acid metabolism+ko01100//Metabolic pathways	DQ786404.1 Micropterus salmoides cytochrome P450 2N14 mRNA, complete cds	cytochrome P450 2N14 [Micropterus salmoides]	Cytochrome P450	[Q] KOG0156 Cytochrome P450 CYP2 subfamily	Cytochrome P450 2J2 OS=Homo sapiens GN=CYP2J2 PE=1 SV=2	NA
CL3403.Contig17_All	1113	3.69	3.42	4.81	9.04	8.3	6.63	135.79	82.09	146.94	K10104//ficolin	BT082551.1 Anoplopoma fimbria clone afim-evh-535-272 Microfibril-associated glycoprotein 4 precursor putative mRNA, complete cds	PREDICTED: microfibril-associated glycoprotein 4-like [Lates calcarifer]	Fibrinogen beta and gamma chains, C-terminal globular domain	[R] KOG2579 Ficolin and related extracellular proteins	Microfibril-associated glycoprotein 4 OS=Bos taurus GN=MFAP4 PE=1 SV=2	NA
Unigene18569_All	2012	3.46	6.81	3.6	9.39	3.9	7.09	21.45	20.86	20.46	K06237//collagen, type IV, alpha+ko05222//Small cell lung cancer+ko04512//ECM-receptor interaction+ko04510//Focal adhesion+ko04933//AGE-RAGE signaling pathway in diabetic complications+ko05146//Amoebiasis+ko04974//Protein digestion and absorption+ko05200//Pathways in cancer+ko04151//PI3K-Akt signaling pathway+ko04926//Relaxin signaling pathway+ko05165//Human papillomavirus infection	JQ805145.1 Oplegnathus fasciatus complement component 1qC-like protein (RbC1qCL) mRNA, complete cds	PREDICTED: mucin-19-like [Callorhinchus milii]	C1q domain	[W] KOG3544 Collagens (type IV and type XIII), and related proteins	Collagen alpha-1(III) chain (Fragments) OS=Gallus gallus GN=COL3A1 PE=2 SV=2	GO:0005581//collagen trimer
CL1385.Contig9_All	1370	2.72	2.54	1.79	2.51	5.44	3.71	12.87	14.2	18.51	K06752//major histocompatibility complex, class II+ko05416//Viral myocarditis+ko04145//Phagosome+ko04640//Hematopoietic cell lineage+ko04514//Cell adhesion molecules (CAMs)+ko04658//Th1 and Th2 cell differentiation+ko04659//Th17 cell differentiation+ko05322//Systemic lupus erythematosus+ko04612//Antigen processing and presentation+ko04940//Type I diabetes mellitus+ko05145//Toxoplasmosis+ko05140//…	JF796053.1 Epinephelus coioides MHC class II antigen beta chain mRNA, complete cds	MHC class II antigen [Epinephelus coioides]	Immunoglobulin C1-set domain	[V] LSE0194 H Major histocompatibility complex, class II	H-2 class II histocompatibility antigen, A-Q beta chain OS=Mus musculus GN=H2-Ab1 PE=1 SV=1	NA
CL1376.Contig2_All	2323	35.27	23.07	42.19	146.72	415.77	103.17	1161.04	1001.32	693.22	K12407//glucokinase [EC:2.7.1.2]+ko04950//Maturity onset diabetes of the young+ko01200//Carbon metabolism+ko04917//Prolactin signaling pathway+ko04911//Insulin secretion+ko04910//Insulin signaling pathway+ko00010//Glycolysis / Gluconeogenesis+ko00052//Galactose metabolism+ko00500//Starch and sucrose metabolism+ko04930//Type II diabetes mellitus+ko00520//Amino sugar and nucleotide sugar metabolism…	XM_010735934.2 PREDICTED: Larimichthys crocea glucokinase (gck), transcript variant X1, mRNA	PREDICTED: glucokinase [Poecilia formosa]	Hexokinase	[G] KOG1369 Hexokinase	Hexokinase-2 OS=Equus caballus GN=HK2 PE=2 SV=1	GO:1990798//pancreas regeneration;GO:0005524//ATP binding;GO:0006096//glycolytic process;GO:0005536//glucose binding;GO:0001678//cellular glucose homeostasis;GO:0003323//type B pancreatic cell development;GO:0005623//cell;GO:0004396//hexokinase activity
CL3280.Contig6_All	5889	0.97	2.03	1.18	6.55	4.81	7.54	23.2	28.38	22.14	K06752//major histocompatibility complex, class II+ko05416//Viral myocarditis+ko04145//Phagosome+ko04640//Hematopoietic cell lineage+ko04514//Cell adhesion molecules (CAMs)+ko04658//Th1 and Th2 cell differentiation+ko04659//Th17 cell differentiation+ko05322//Systemic lupus erythematosus+ko04612//Antigen processing and presentation+ko04940//Type I diabetes mellitus+ko05145//Toxoplasmosis+ko05140//…	DQ821108.1 Dicentrarchus labrax MHC class II antigen alpha chain (Dila-DAA) mRNA, Dila-DAA*03 allele, complete cds	MHC class II antigen alpha chain [Trachinotus ovatus]	Immunoglobulin C1-set domain	[I] KOG1600 Fatty acid desaturase	Acyl-CoA desaturase OS=Cyprinus carpio PE=2 SV=2	NA
CL381.Contig23_All	2195	1.94	0	0	0.01	0	0	4.21	9.98	5.9	K12473//low-density lipoprotein receptor+ko04144//Endocytosis+ko04913//Ovarian steroidogenesis+ko05145//Toxoplasmosis+ko04979//Cholesterol metabolism+ko04976//Bile secretion+ko04934//Cushing's syndrome+ko04927//Cortisol synthesis and secretion+ko04925//Aldosterone synthesis and secretion+ko05160//Hepatitis C	XM_008292268.1 PREDICTED: Stegastes partitus SWI/SNF related, matrix associated, actin dependent regulator of chromatin, subfamily a, member 4 (smarca4), transcript variant X2, mRNA	PREDICTED: low-density lipoprotein receptor [Xiphophorus maculatus]	Low-density lipoprotein receptor domain class A	[T] KOG1215 Low-density lipoprotein receptors containing Ca2+-binding EGF-like domains	Very low-density lipoprotein receptor OS=Rattus norvegicus GN=Vldlr PE=2 SV=1	NA
Unigene17179_All	1576	0.38	0.15	0.39	0.8	0.5	0.78	9.23	6.88	11.24	K01197//hyaluronoglucosaminidase [EC:3.2.1.35]+ko00531//Glycosaminoglycan degradation+ko01100//Metabolic pathways	XM_022217582.1 PREDICTED: Acanthochromis polyacanthus hyaluronidase-1-like (LOC110967858), mRNA	hyaluronidase-1-like [Acanthochromis polyacanthus]	Hyaluronidase	[W] TWOG0198 Hyaluronoglucosaminidase	Hyaluronidase-5 OS=Mus musculus GN=Hyal5 PE=1 SV=1	NA
CL31.Contig4_All	2302	66.57	86.44	106.13	101.8	87.03	78.68	133.58	179.18	238.9	K20910//thioredoxin-interacting protein+ko04621//NOD-like receptor signaling pathway	AB646986.1 Oplegnathus fasciatus RbTXNIP mRNA for thioredoxin-interacting protein, complete cds	thioredoxin-interacting protein [Oplegnathus fasciatus]	Arrestin (or S-antigen), N-terminal domain	[R] KOG3780 Thioredoxin binding protein TBP-2/VDUP1	Thioredoxin-interacting protein OS=Homo sapiens GN=TXNIP PE=1 SV=1	NA
CL497.Contig7_All	4417	0.94	0.98	0.53	0.36	0.63	0.62	17	17.41	5.27	K15116//solute carrier family 25, member 33/36	XM_019260028.1 PREDICTED: Larimichthys crocea solute carrier family 25 member 36-A (LOC104920982), mRNA	PREDICTED: solute carrier family 25 member 36-A [Larimichthys crocea] >KKF28766.1 Solute carrier family 25 member 36-A [Larimichthys crocea]	Mitochondrial carrier protein	[C] KOG0757 Mitochondrial carrier protein - Rim2p/Mrs12p	Solute carrier family 25 member 36-A OS=Danio rerio GN=slc25a36a PE=2 SV=1	GO:0055085//transmembrane transport;GO:0016021//integral component of membrane
CL190.Contig3_All	2291	30.94	27.75	31.14	37.26	37.62	28.88	94.24	101.89	95.04	K01887//arginyl-tRNA synthetase [EC:6.1.1.19]+ko00970//Aminoacyl-tRNA biosynthesis	XM_010734578.2 PREDICTED: Larimichthys crocea arginyl-tRNA synthetase (rars), mRNA	PREDICTED: arginine--tRNA ligase, cytoplasmic [Larimichthys crocea] >KKF25995.1 Arginine--tRNA ligase, cytoplasmic [Larimichthys crocea]	tRNA synthetases class I (R)	[J] KOG4426 Arginyl-tRNA synthetase	Arginine--tRNA ligase, cytoplasmic OS=Gallus gallus GN=RARS PE=2 SV=1	GO:0004814//arginine-tRNA ligase activity;GO:0005524//ATP binding;GO:0006420//arginyl-tRNA aminoacylation;GO:0005737//cytoplasm
CL1022.Contig5_All	1502	68.3	95.58	96.67	78.51	58.74	53.09	209.03	213.15	199.03	K08770//ubiquitin C+ko03320//PPAR signaling pathway	XM_018691097.1 PREDICTED: Lates calcarifer ubiquitin B (ubb), transcript variant X1, mRNA	predicted protein [Nematostella vectensis] >XP_001863505.1 polyubiquitin [Culex quinquefasciatus] >XP_006134711.1 PREDICTED: polyubiquitin-C [Pelodiscus sinensis] >EDO32547.1 predicted protein [Nematostella vectensis] >EDS38632.1 polyubiquitin [Culex quinquefasciatus] >KXJ71404.1 hypothetical protein RP20_CCG020666 [Aedes albopictus]	Ubiquitin family	[OR] KOG0001 Ubiquitin and ubiquitin-like proteins	Polyubiquitin-C OS=Rattus norvegicus GN=Ubc PE=1 SV=1	NA
CL1022.Contig4_All	1570	82.67	140.7	136.74	97.62	58.29	85.16	411.6	230.32	237.41	K08770//ubiquitin C+ko03320//PPAR signaling pathway	XM_018691097.1 PREDICTED: Lates calcarifer ubiquitin B (ubb), transcript variant X1, mRNA	PREDICTED: polyubiquitin-B isoform X1 [Lates calcarifer] >XP_020505620.1 polyubiquitin-C [Labrus bergylta] >EAT44779.1 AAEL003877-PA [Aedes aegypti]	Ubiquitin family	[OR] KOG0001 Ubiquitin and ubiquitin-like proteins	Polyubiquitin-C OS=Rattus norvegicus GN=Ubc PE=1 SV=1	GO:0005840//ribosome
Unigene8909_All	3091	16.25	20.84	17.94	31.26	21.24	26.49	66.14	63.89	58.19	K06505//CD74 antigen+ko04612//Antigen processing and presentation+ko05152//Tuberculosis+ko05168//Herpes simplex infection	XM_010740869.2 PREDICTED: Larimichthys crocea HLA class II histocompatibility antigen gamma chain (LOC104926907), transcript variant X1, mRNA	HLA class II histocompatibility antigen gamma chain [Larimichthys crocea]	CLIP, MHC2 interacting	NA	SLC35A4 upstream open reading frame protein OS=Homo sapiens GN=SLC35A4 PE=3 SV=1	NA
Unigene11061_All	1175	2.88	4.8	3.17	8.53	2.7	6.4	28.73	22.53	25.95	K03988//complement C1q subcomponent subunit C+ko05133//Pertussis+ko05322//Systemic lupus erythematosus+ko04610//Complement and coagulation cascades+ko05142//Chagas disease (American trypanosomiasis)+ko05020//Prion diseases+ko05150//Staphylococcus aureus infection;K06237//collagen, type IV, alpha+ko05222//Small cell lung cancer+ko04512//ECM-receptor interaction+ko04510//Focal adhesion+ko04933//AGE…	EU131873.1 Siniperca chuatsi C1q-like-2 mRNA, complete cds	C1q-like-2 [Siniperca chuatsi]	C1q domain	[W] KOG3544 Collagens (type IV and type XIII), and related proteins	Collagen alpha-5(IV) chain OS=Canis lupus familiaris GN=COL4A5 PE=2 SV=2	NA
CL759.Contig5_All	1126	1.49	0.22	6.64	16.19	7.93	7.94	47.54	37.07	44.1	K08760//apolipoprotein A-IV+ko04979//Cholesterol metabolism+ko04975//Fat digestion and absorption+ko04977//Vitamin digestion and absorption	XM_010743994.2 PREDICTED: Larimichthys crocea apolipoprotein A-IV-like (LOC104929462), mRNA	PREDICTED: apolipoprotein A-IV-like [Larimichthys crocea] >KKF22585.1 Apolipoprotein A-I [Larimichthys crocea]	Apolipoprotein A1/A4/E domain	[S] LSE0217 H Uncharacterized protein	Apolipoprotein A-I OS=Coturnix japonica GN=APOA1 PE=1 SV=2	GO:0008289//lipid binding;GO:0006869//lipid transport;GO:0005576//extracellular region;GO:0042157//lipoprotein metabolic process
Unigene5852_All	1052	209.45	264.01	260.87	262.02	247.66	230.55	438.79	483.62	450.09	K13250//translocon-associated protein subunit beta+ko04141//Protein processing in endoplasmic reticulum	XM_020106886.1 PREDICTED: Paralichthys olivaceus signal sequence receptor subunit 2 (ssr2), mRNA	PREDICTED: translocon-associated protein subunit beta isoform X2 [Larimichthys crocea]	Translocon-associated protein beta (TRAPB)	[U] KOG3317 Translocon-associated complex TRAP, beta subunit	Translocon-associated protein subunit beta OS=Canis lupus familiaris GN=SSR2 PE=1 SV=1	GO:0016021//integral component of membrane;GO:0005789//endoplasmic reticulum membrane
CL3.Contig6_All	1548	2.86	2.81	1.9	11.23	8.25	12.45	28.33	31.34	38.27	K22289//angiopoietin-like 8+ko04979//Cholesterol metabolism	XM_018705033.1 PREDICTED: Lates calcarifer uncharacterized LOC108902967 (LOC108902967), transcript variant X2, mRNA	PREDICTED: uncharacterized protein LOC108902967 isoform X2 [Lates calcarifer]	NA	NA	NA	NA
Unigene11187_All	2347	54.52	52.14	57.02	57.79	57.99	63.59	126.27	111.99	104.1	K14085//aldehyde dehydrogenase family 7 member A1 [EC:1.2.1.31 1.2.1.8 1.2.1.3]+ko00410//beta-Alanine metabolism+ko00340//Histidine metabolism+ko00010//Glycolysis / Gluconeogenesis+ko00330//Arginine and proline metabolism+ko00053//Ascorbate and aldarate metabolism+ko00280//Valine, leucine and isoleucine degradation+ko00260//Glycine, serine and threonine metabolism+ko00620//Pyruvate metabolism+ko0…	XM_010747045.2 PREDICTED: Larimichthys crocea aldehyde dehydrogenase 7 family member A1 (aldh7a1), mRNA	PREDICTED: alpha-aminoadipic semialdehyde dehydrogenase [Lates calcarifer]	Aldehyde dehydrogenase family	[C] KOG2453 Aldehyde dehydrogenase	Alpha-aminoadipic semialdehyde dehydrogenase OS=Homo sapiens GN=ALDH7A1 PE=1 SV=5	GO:0016491//oxidoreductase activity
CL1022.Contig2_All	700	124.79	218.79	217.99	135.68	109.44	101.21	506.77	435.94	401.47	K08770//ubiquitin C+ko03320//PPAR signaling pathway	XM_020600473.1 PREDICTED: Monopterus albus ubiquitin B (ubb), mRNA	PREDICTED: polyubiquitin isoform X2 [Musca domestica]	Ubiquitin family	[OR] KOG0001 Ubiquitin and ubiquitin-like proteins	Polyubiquitin-B OS=Rattus norvegicus GN=Ubb PE=1 SV=1	NA
Unigene11257_All	1509	34.91	31.82	38.46	39.34	40.99	35.06	69.65	71.67	72.76	K03062//26S proteasome regulatory subunit T2+ko05203//Viral carcinogenesis+ko03050//Proteasome+ko05165//Human papillomavirus infection+ko05169//Epstein-Barr virus infection	XM_018694772.1 PREDICTED: Lates calcarifer proteasome 26S subunit, ATPase 1 (psmc1), transcript variant X2, mRNA	PREDICTED: 26S protease regulatory subunit 4 [Nothobranchius furzeri] >XP_019947510.1 PREDICTED: 26S protease regulatory subunit 4 [Paralichthys olivaceus]	ATPase family associated with various cellular activities (AAA)	[O] KOG0726 26S proteasome regulatory complex, ATPase RPT2	26S proteasome regulatory subunit 4 OS=Mus musculus GN=Psmc1 PE=1 SV=1	GO:0005524//ATP binding;GO:0000502//proteasome complex;GO:0036402//proteasome-activating ATPase activity;GO:0030163//protein catabolic process;GO:0005737//cytoplasm
Unigene5348_All	1993	2.48	2.98	2.79	4.53	3.81	3.47	15.96	15.96	15.01	K17509//pyruvate dehydrogenase phosphatase regulatory subunit;K19522//membrane transport protein XK	XM_018661050.1 PREDICTED: Lates calcarifer LanC like 1 (lancl1), transcript variant X2, mRNA	LanC-like protein 1 [Larimichthys crocea]	Lanthionine synthetase C-like protein	[V] KOG2787 Lanthionine synthetase C-like protein 1	LanC-like protein 1 OS=Danio rerio GN=lancl1 PE=2 SV=1	NA
CL1225.Contig2_All	2066	4.69	6.71	8.39	6.88	2.98	4.79	14.32	19.76	18.63	K01321//coagulation factor IX (Christmas factor) [EC:3.4.21.22]+ko04610//Complement and coagulation cascades	XM_010736601.2 PREDICTED: Larimichthys crocea coagulation factor IX (f9), mRNA	PREDICTED: coagulation factor IX isoform X1 [Poecilia reticulata]	Trypsin	[VO] LSE3589 H Blood coagulation factors	Coagulation factor IX OS=Gallus gallus GN=F9 PE=2 SV=1	GO:0004252//serine-type endopeptidase activity;GO:0007596//blood coagulation;GO:0005509//calcium ion binding;GO:0005576//extracellular region
CL3403.Contig9_All	1912	0.04	0.08	0	0.73	0.17	0.13	5.88	3.16	6	K10104//ficolin;K03904//fibrinogen beta chain+ko04610//Complement and coagulation cascades+ko04611//Platelet activation	XM_018688837.1 PREDICTED: Lates calcarifer microfibril-associated glycoprotein 4-like (LOC108891625), transcript variant X2, mRNA	PREDICTED: microfibril-associated glycoprotein 4-like [Pundamilia nyererei]	NA	[R] KOG2579 Ficolin and related extracellular proteins	Microfibril-associated glycoprotein 4 OS=Mus musculus GN=Mfap4 PE=1 SV=1	NA
CL267.Contig23_All	1626	5.51	4.27	3.88	4.78	6.97	7.09	24	22.49	23.5	K07374//tubulin alpha+ko04145//Phagosome+ko05130//Pathogenic Escherichia coli infection+ko04210//Apoptosis+ko04540//Gap junction+ko04530//Tight junction	XM_010743534.2 PREDICTED: Larimichthys crocea tubulin alpha chain (LOC104929096), mRNA	PREDICTED: tubulin alpha-1C chain-like [Maylandia zebra] >XP_005752871.1 PREDICTED: tubulin alpha-1C chain-like [Pundamilia nyererei]	Tubulin/FtsZ family, GTPase domain	[Z] KOG1376 Alpha tubulin	Tubulin alpha chain OS=Xenopus laevis GN=tuba PE=2 SV=2	NA
CL561.Contig4_All	2418	0.35	0	0.58	0.71	0.44	0.82	5.72	7.56	7.43	K01897//long-chain acyl-CoA synthetase [EC:6.2.1.3]+ko03320//PPAR signaling pathway+ko04146//Peroxisome+ko04216//Ferroptosis+ko04714//Thermogenesis+ko00061//Fatty acid biosynthesis+ko01100//Metabolic pathways+ko01212//Fatty acid metabolism+ko00071//Fatty acid degradation+ko04920//Adipocytokine signaling pathway	XM_008286856.1 PREDICTED: Stegastes partitus acyl-CoA synthetase long-chain family member 1 (acsl1), transcript variant X3, mRNA	PREDICTED: LOW QUALITY PROTEIN: long-chain-fatty-acid--CoA ligase 1-like [Lates calcarifer]	NA	[I] KOG1256 Long-chain acyl-CoA synthetases (AMP-forming)	Long-chain-fatty-acid--CoA ligase 1 OS=Cavia porcellus GN=ACSL1 PE=2 SV=1	NA
Unigene16592_All	3817	10.36	8.11	11.22	6.86	7.31	4.77	25.62	30.22	26.38	NA	XM_010734808.2 PREDICTED: Larimichthys crocea uncharacterized LOC104922082 (LOC104922082), mRNA	PREDICTED: uncharacterized protein LOC108885397 [Lates calcarifer]	Copper/zinc superoxide dismutase (SODC)	NA	NA	GO:0006801//superoxide metabolic process;GO:0046872//metal ion binding;GO:0016021//integral component of membrane
CL645.Contig2_All	735	14.38	5.91	19.15	23.44	22.84	19.56	53.98	60.95	79.84	NA	XR_002277076.1 PREDICTED: Monopterus albus uncharacterized LOC109975059 (LOC109975059), transcript variant X2, ncRNA	NA	Unstructured region on APC between APC_crr regions 5 and 6	NA	NA	NA
Unigene763_All	981	36.74	36.15	40.88	45.06	40.99	35.48	76.77	72.82	74.78	K02152//V-type H+-transporting ATPase subunit G+ko04145//Phagosome+ko04721//Synaptic vesicle cycle+ko05323//Rheumatoid arthritis+ko00190//Oxidative phosphorylation+ko05110//Vibrio cholerae infection+ko04150//mTOR signaling pathway+ko05120//Epithelial cell signaling in Helicobacter pylori infection+ko04966//Collecting duct acid secretion+ko01100//Metabolic pathways+ko05165//Human papillomavirus in…	XM_010753579.2 PREDICTED: Larimichthys crocea V-type proton ATPase subunit G 1-like (LOC104937366), mRNA	PREDICTED: V-type proton ATPase subunit G 1-like [Stegastes partitus] >XP_010751881.1 PREDICTED: V-type proton ATPase subunit G 1-like [Larimichthys crocea] >XP_022042643.1 V-type proton ATPase subunit G 1-like [Acanthochromis polyacanthus]	Vacuolar (H+)-ATPase G subunit	[C] KOG1772 Vacuolar H+-ATPase V1 sector, subunit G	V-type proton ATPase subunit G 1 OS=Bos taurus GN=ATP6V1G1 PE=1 SV=3	NA
Unigene7354_All	1593	5.7	5.26	5.68	5.54	5.65	5.27	15.86	17.81	17.35	K14012//UBX domain-containing protein 1+ko04141//Protein processing in endoplasmic reticulum	XM_018696272.1 PREDICTED: Lates calcarifer UBX domain protein 2A (ubxn2a), mRNA	PREDICTED: UBX domain-containing protein 2A [Lates calcarifer]	SEP domain	[Y] KOG2086 Protein tyrosine phosphatase SHP1/Cofactor for p97 ATPase-mediated vesicle membrane fusion	UBX domain-containing protein 2A OS=Mus musculus GN=Ubxn2a PE=1 SV=1	NA
Unigene16863_All	1473	34.24	34.27	37.22	36.87	32.64	33.58	95.8	79.24	83.87	K09576//FK506-binding protein 11 [EC:5.2.1.8]	XM_018673507.1 PREDICTED: Lates calcarifer FK506 binding protein 11 (fkbp11), mRNA	peptidyl-prolyl cis-trans isomerase FKBP11-like [Acanthochromis polyacanthus]	FKBP-type peptidyl-prolyl cis-trans isomerase	[O] KOG0549 FKBP-type peptidyl-prolyl cis-trans isomerase	Peptidyl-prolyl cis-trans isomerase FKBP11 OS=Mus musculus GN=Fkbp11 PE=1 SV=1	NA
Unigene18090_All	761	0	0	0.6	4.91	3.06	68.19	1001.71	63.25	629.3	K18626//trichohyalin;K12310//Di-N-acetylchitobiase [EC:3.2.1.-]	JQ283442.1 Dicentrarchus labrax vitellogenin Ab (vtgAb) mRNA, complete cds	vitellogenin Ab [Dicentrarchus labrax]	von Willebrand factor type D domain	NA	Vitellogenin OS=Oncorhynchus mykiss GN=vtg1 PE=1 SV=1	NA
Unigene11369_All	1843	44.13	58.77	57.79	48.79	62.83	37.41	121.88	152.63	135.91	K01940//argininosuccinate synthase [EC:6.3.4.5]+ko05418//Fluid shear stress and atherosclerosis+ko01230//Biosynthesis of amino acids+ko00250//Alanine, aspartate and glutamate metabolism+ko00220//Arginine biosynthesis+ko01100//Metabolic pathways	KM225767.1 Dicentrarchus labrax argininosuccinate synthase (ASS) mRNA, partial cds	PREDICTED: argininosuccinate synthase [Larimichthys crocea] >KKF16576.1 Argininosuccinate synthase [Larimichthys crocea]	Arginosuccinate synthase	[E] KOG1706 Argininosuccinate synthase	Argininosuccinate synthase OS=Danio rerio GN=ass1 PE=2 SV=1	GO:0005524//ATP binding;GO:0004055//argininosuccinate synthase activity;GO:0006526//arginine biosynthetic process
CL859.Contig11_All	2086	5.43	8.49	5.59	10.64	4	6.5	16.75	15	36.32	K09027//X box-binding protein 1+ko04141//Protein processing in endoplasmic reticulum+ko04932//Non-alcoholic fatty liver disease (NAFLD)+ko05166//HTLV-I infection	KX218381.1 Larimichthys crocea X-box binding protein-1 mRNA, complete cds	PREDICTED: LOW QUALITY PROTEIN: X-box-binding protein 1 [Lates calcarifer]	Basic region leucine zipper	[K] KOG4005 Transcription factor XBP-1	X-box-binding protein 1 OS=Homo sapiens GN=XBP1 PE=1 SV=2	NA
Unigene9569_All	896	34.64	29.68	32.52	35.65	32.85	32.81	68.42	63.72	70.07	K00411//ubiquinol-cytochrome c reductase iron-sulfur subunit [EC:1.10.2.2]+ko04260//Cardiac muscle contraction+ko04714//Thermogenesis+ko00190//Oxidative phosphorylation+ko04932//Non-alcoholic fatty liver disease (NAFLD)+ko05010//Alzheimer's disease+ko05012//Parkinson's disease+ko05016//Huntington's disease+ko01100//Metabolic pathways	XM_010775601.1 PREDICTED: Notothenia coriiceps cytochrome b-c1 complex subunit Rieske, mitochondrial (LOC104949269), mRNA	PREDICTED: cytochrome b-c1 complex subunit Rieske, mitochondrial-like [Paralichthys olivaceus]	Ubiquinol cytochrome reductase transmembrane region	[C] KOG1671 Ubiquinol cytochrome c reductase, subunit RIP1	Cytochrome b-c1 complex subunit Rieske, mitochondrial OS=Lagothrix lagotricha GN=UQCRFS1 PE=3 SV=1	NA
Unigene18713_All	2138	32.2	31.14	34.68	41.11	43.99	38.34	85.22	95	90.22	K10703//very-long-chain (3R)-3-hydroxyacyl-CoA dehydratase [EC:4.2.1.134]+ko01040//Biosynthesis of unsaturated fatty acids+ko00062//Fatty acid elongation+ko01212//Fatty acid metabolism	XM_008290449.1 PREDICTED: Stegastes partitus protein tyrosine phosphatase-like (proline instead of catalytic arginine), member b (ptplb), mRNA	PREDICTED: very-long-chain (3R)-3-hydroxyacyl-CoA dehydratase 2-like [Lates calcarifer]	Protein tyrosine phosphatase-like protein, PTPLA	[R] KOG3187 Protein tyrosine phosphatase-like protein PTPLA (contains Pro instead of catalytic Arg)	Very-long-chain (3R)-3-hydroxyacyl-CoA dehydratase 2 OS=Mus musculus GN=Hacd2 PE=1 SV=1	GO:0102158//very-long-chain 3-hydroxyacyl-CoA dehydratase activity;GO:0102345//3-hydroxy-lignoceroyl-CoA dehydratase activity;GO:0016021//integral component of membrane;GO:0006633//fatty acid biosynthetic process;GO:0005789//endoplasmic reticulum membrane;GO:0102344//3-hydroxy-behenoyl-CoA dehydratase activity;GO:0102343//3-hydroxy-arachidoyl-CoA dehydratase activity
CL224.Contig6_All	1227	363.83	416.17	563.75	695.34	616.91	505.54	1160.83	1341.34	1275.08	K08752//fatty acid-binding protein 3, muscle and heart+ko03320//PPAR signaling pathway	XM_018697528.1 PREDICTED: Lates calcarifer fatty acid binding protein 3 (fabp3), mRNA	PREDICTED: fatty acid-binding protein, heart [Cyprinodon variegatus]	Lipocalin / cytosolic fatty-acid binding protein family	[I] KOG4015 Fatty acid-binding protein FABP	Fatty acid-binding protein, heart OS=Oncorhynchus mykiss GN=fabp3 PE=2 SV=3	NA
Unigene18853_All	1058	58.24	56.51	59.32	57.14	50.75	48.89	89.58	91.37	90.84	K13280//signal peptidase I [EC:3.4.21.89]+ko03060//Protein export	XM_010729116.2 PREDICTED: Larimichthys crocea SEC11 homolog A, signal peptidase complex subunit (sec11a), mRNA	PREDICTED: signal peptidase complex catalytic subunit SEC11A [Oreochromis niloticus] >XP_008276781.1 PREDICTED: signal peptidase complex catalytic subunit SEC11A [Stegastes partitus] >XP_010727418.1 PREDICTED: signal peptidase complex catalytic subunit SEC11A [Larimichthys crocea] >XP_012724170.1 signal peptidase complex catalytic subunit SEC11A [Fundulus heteroclitus] >XP_015227057.1 PREDICTED: …	Peptidase S24-like	[U] KOG3342 Signal peptidase I	Signal peptidase complex catalytic subunit SEC11A OS=Bos taurus GN=SEC11A PE=2 SV=1	GO:0016021//integral component of membrane;GO:0005789//endoplasmic reticulum membrane;GO:0006465//signal peptide processing;GO:0008236//serine-type peptidase activity
CL207.Contig15_All	1521	0	0	0	0	0	0	5.98	0	6.99	K17094//annexin A6	XM_010737474.2 PREDICTED: Larimichthys crocea annexin A6 (anxa6), transcript variant X1, mRNA	PREDICTED: annexin A6 isoform X1 [Oreochromis niloticus]	Annexin	[U] KOG0819 Annexin	Annexin A6 OS=Bos taurus GN=ANXA6 PE=1 SV=2	GO:0005544//calcium-dependent phospholipid binding;GO:0005509//calcium ion binding;GO:0001778//plasma membrane repair
CL53.Contig5_All	1772	75.49	70.31	106.07	109.76	112.39	103.13	175.44	167.71	177.14	K00616//transaldolase [EC:2.2.1.2]+ko01200//Carbon metabolism+ko01230//Biosynthesis of amino acids+ko00030//Pentose phosphate pathway+ko01100//Metabolic pathways	XM_018683421.1 PREDICTED: Lates calcarifer transaldolase 1 (taldo1), mRNA	PREDICTED: transaldolase [Lates calcarifer]	Transaldolase/Fructose-6-phosphate aldolase	[G] KOG2772 Transaldolase	Transaldolase OS=Rattus norvegicus GN=Taldo1 PE=1 SV=2	NA
CL759.Contig6_All	1066	35.38	20.65	98.7	125.69	57.12	62.21	163.75	179.42	201.06	K08760//apolipoprotein A-IV+ko04979//Cholesterol metabolism+ko04975//Fat digestion and absorption+ko04977//Vitamin digestion and absorption	KX171009.1 Sciaenops ocellatus apolipoprotein A IV (APOA4) mRNA, complete cds	apolipoprotein A IV [Sciaenops ocellatus]	Apolipoprotein A1/A4/E domain	[W] KOG3544 Collagens (type IV and type XIII), and related proteins	Apolipoprotein A-IV (Fragment) OS=Papio anubis GN=APOA4 PE=2 SV=1	GO:0008289//lipid binding;GO:0006869//lipid transport;GO:0005576//extracellular region;GO:0042157//lipoprotein metabolic process
Unigene11340_All	1524	7.32	4.59	2.76	14.72	13.1	9.61	28.23	40.09	38.97	NA	XM_018681357.1 PREDICTED: Lates calcarifer cyclin-dependent kinase inhibitor 1-like (LOC108886473), mRNA	NA	NA	NA	NA	NA
CL154.Contig17_All	4616	93.67	52.36	74.24	181.06	213.86	166.28	412.8	478.05	484.03	K18966//sulfinoalanine decarboxylase / aspartate 1-decarboxylase [EC:4.1.1.29 4.1.1.11]+ko00410//beta-Alanine metabolism+ko00770//Pantothenate and CoA biosynthesis+ko00430//Taurine and hypotaurine metabolism+ko01100//Metabolic pathways	XM_020606766.1 PREDICTED: Monopterus albus glutamate decarboxylase like 1 (gadl1), mRNA	acidic amino acid decarboxylase GADL1 [Monopterus albus]	Pyridoxal-dependent decarboxylase conserved domain	[E] KOG0629 Glutamate decarboxylase and related proteins	Acidic amino acid decarboxylase GADL1 OS=Homo sapiens GN=GADL1 PE=1 SV=4	NA
Unigene9347_All	1358	1.52	1.02	1.98	2.98	3.34	1.87	14.19	17.38	12.9	K20735//arachidonate 5-lipoxygenase-activating protein+ko04664//Fc epsilon RI signaling pathway	XM_010779230.1 PREDICTED: Notothenia coriiceps mesenteric estrogen-dependent adipogenesis (medag), mRNA	PREDICTED: mesenteric estrogen-dependent adipogenesis protein [Lates calcarifer]	NA	[O] TWOG0060 Microsomal glutathione S-transferase	Arachidonate 5-lipoxygenase-activating protein OS=Macaca fascicularis GN=ALOX5AP PE=2 SV=1	NA
CL3403.Contig14_All	1847	0.6	0.68	0.92	2.1	1.71	1.71	29.55	17.77	34.87	K10104//ficolin	FJ804419.1 Perca flavescens microfibrillar-associated protein 4 type II mRNA, complete cds	PREDICTED: microfibril-associated glycoprotein 4-like [Pundamilia nyererei]	Fibrinogen beta and gamma chains, C-terminal globular domain	[R] KOG2579 Ficolin and related extracellular proteins	Microfibril-associated glycoprotein 4 OS=Mus musculus GN=Mfap4 PE=1 SV=1	NA
CL3403.Contig2_All	1107	1.92	0.69	0	9.79	3.1	6.12	50.79	48.65	64.35	K10104//ficolin	FJ426142.1 Epinephelus coioides microfibril-associated 4 mRNA, partial cds	PREDICTED: microfibril-associated glycoprotein 4-like isoform X2 [Lates calcarifer]	Fibrinogen beta and gamma chains, C-terminal globular domain	[R] KOG2579 Ficolin and related extracellular proteins	Microfibril-associated glycoprotein 4 OS=Bos taurus GN=MFAP4 PE=1 SV=2	NA
CL2841.Contig2_All	1099	136.87	117.98	142.23	147.6	122.66	130.72	235.47	227.36	239.51	K08764//sterol carrier protein 2 [EC:2.3.1.176]+ko03320//PPAR signaling pathway+ko04146//Peroxisome+ko00120//Primary bile acid biosynthesis+ko01100//Metabolic pathways	XM_010734382.2 PREDICTED: Larimichthys crocea non-specific lipid-transfer protein-like (LOC104921750), mRNA	PREDICTED: non-specific lipid-transfer protein-like [Stegastes partitus]	SCP-2 sterol transfer family	[I] KOG4170 2-enoyl-CoA hydratase/3-hydroxyacyl-CoA dehydrogenase/Peroxisomal 3-ketoacyl-CoA-thiolase, sterol-binding domain and related enzymes	Non-specific lipid-transfer protein (Fragment) OS=Gallus gallus GN=SCP2 PE=2 SV=1	NA
Unigene7585_All	1170	215.66	185.22	207.45	191.6	181.03	173.89	353.21	372.13	352.84	K04571//translocon-associated protein subunit delta+ko04141//Protein processing in endoplasmic reticulum	XM_018666076.1 PREDICTED: Lates calcarifer signal sequence receptor subunit 4 (ssr4), mRNA	translocon-associated protein subunit delta [Labrus bergylta]	Translocon-associated protein, delta subunit precursor (TRAP-delta)	[U] KOG4088 Translocon-associated complex TRAP, delta subunit	Translocon-associated protein subunit delta OS=Rattus norvegicus GN=Ssr4 PE=2 SV=1	GO:0005783//endoplasmic reticulum;GO:0016021//integral component of membrane
Unigene17005_All	578	41.61	36.51	38.03	42.97	39.51	38.02	89.23	87.05	92.25	K12946//signal peptidase complex subunit 1 [EC:3.4.-.-]+ko03060//Protein export	XM_022221905.1 PREDICTED: Acanthochromis polyacanthus signal peptidase complex subunit 1 (spcs1), mRNA	signal peptidase complex subunit 1 [Acanthochromis polyacanthus]	Microsomal signal peptidase 12 kDa subunit (SPC12)	[U] KOG4112 Signal peptidase subunit	Signal peptidase complex subunit 1 OS=Homo sapiens GN=SPCS1 PE=1 SV=4	GO:0008233//peptidase activity;GO:0016021//integral component of membrane;GO:0006465//signal peptide processing;GO:0005787//signal peptidase complex
Unigene18703_All	3574	9.77	6.19	8.14	20.68	11.92	11.51	34.65	35.51	37.63	K17277//epidermal growth factor receptor kinase substrate 8	XM_010788048.1 PREDICTED: Notothenia coriiceps glutathione S-transferase Mu 5-like (LOC104960090), mRNA	PREDICTED: epidermal growth factor receptor kinase substrate 8-like protein 3 [Lates calcarifer]	Phosphotyrosine-binding domain	[O] KOG1695 Glutathione S-transferase	Glutathione S-transferase Mu 3 OS=Macaca fuscata fuscata GN=GSTM3 PE=2 SV=3	NA
CL1495.Contig4_All	2938	58.58	64.82	66.45	112.9	104.98	95.86	255.22	284.68	250.44	K13195//cold-inducible RNA-binding protein	XM_010738317.2 PREDICTED: Larimichthys crocea cold inducible RNA binding protein (cirbp), transcript variant X3, mRNA	PREDICTED: cold-inducible RNA-binding protein isoform X2 [Larimichthys crocea]	RNA recognition motif. (a.k.a. RRM, RBD, or RNP domain)	[R] KOG0118 FOG: RRM domain	Cold-inducible RNA-binding protein A OS=Xenopus laevis GN=cirbp-a PE=1 SV=2	GO:0003723//RNA binding
Unigene4827_All	1118	0	0.49	0.05	11.11	5.86	7.42	143.37	86.72	151.07	K10104//ficolin	XM_018688835.1 PREDICTED: Lates calcarifer microfibril-associated glycoprotein 4-like (LOC108891623), transcript variant X17, mRNA	PREDICTED: microfibril-associated glycoprotein 4-like [Pundamilia nyererei]	Fibrinogen beta and gamma chains, C-terminal globular domain	[R] KOG2579 Ficolin and related extracellular proteins	Microfibril-associated glycoprotein 4 OS=Bos taurus GN=MFAP4 PE=1 SV=2	NA
Unigene18757_All	1260	7.55	6.17	5.87	8.19	4.1	6.3	22.31	21.01	17.77	K12382//saposin+ko04142//Lysosome	XM_018671303.1 PREDICTED: Lates calcarifer prosaposin-like (LOC108879870), mRNA	PREDICTED: prosaposin-like isoform X2 [Larimichthys crocea]	Saposin-like type B, region 1	[IG] KOG1340 Prosaposin	Prosaposin OS=Bos taurus GN=PSAP PE=1 SV=3	NA
CL446.Contig3_All	2141	0	0	0	2.35	0.98	1.4	10.27	11.25	13.47	K18615//CapZ-interacting protein	XM_020614752.1 PREDICTED: Monopterus albus capZ-interacting protein-like (LOC109968461), transcript variant X2, mRNA	PREDICTED: capZ-interacting protein-like isoform X2 [Lates calcarifer]	WASH complex subunit CAP-Z interacting, central region	NA	CapZ-interacting protein OS=Mus musculus GN=Rcsd1 PE=1 SV=1	NA
CL24.Contig1_All	1012	0.85	0.16	0.39	0.75	0.37	1.19	30.81	27.93	28.52	K00069//15-hydroxyprostaglandin dehydrogenase (NAD) [EC:1.1.1.141]+ko05202//Transcriptional misregulation in cancer	XM_019264541.1 PREDICTED: Larimichthys crocea 15-hydroxyprostaglandin dehydrogenase [NAD(+)]-like (LOC104924203), transcript variant X1, mRNA	PREDICTED: 15-hydroxyprostaglandin dehydrogenase [NAD(+)]-like isoform X1 [Larimichthys crocea]	short chain dehydrogenase	[IR] KOG4169 15-hydroxyprostaglandin dehydrogenase and related dehydrogenases	15-hydroxyprostaglandin dehydrogenase [NAD(+)] OS=Rattus norvegicus GN=Hpgd PE=2 SV=2	NA
Unigene14900_All	2104	9.99	9.61	10.08	10.55	12.44	9.83	26.12	38.44	28.37	K00286//pyrroline-5-carboxylate reductase [EC:1.5.1.2]+ko00330//Arginine and proline metabolism+ko01230//Biosynthesis of amino acids+ko01100//Metabolic pathways	XM_019260109.1 PREDICTED: Larimichthys crocea pyrroline-5-carboxylate reductase 1, mitochondrial (LOC104930259), mRNA	PREDICTED: LOW QUALITY PROTEIN: pyrroline-5-carboxylate reductase 1, mitochondrial-like [Lates calcarifer]	Pyrroline-5-carboxylate reductase dimerisation	[E] KOG3124 Pyrroline-5-carboxylate reductase	Pyrroline-5-carboxylate reductase 1, mitochondrial OS=Mus musculus GN=Pycr1 PE=1 SV=1	NA
CL24.Contig3_All	1224	0.25	0.36	0.45	0.69	0.37	1.12	6.45	7.63	3.29	K00069//15-hydroxyprostaglandin dehydrogenase (NAD) [EC:1.1.1.141]+ko05202//Transcriptional misregulation in cancer	XM_018692428.1 PREDICTED: Lates calcarifer 15-hydroxyprostaglandin dehydrogenase [NAD(+)]-like (LOC108893942), mRNA	PREDICTED: 15-hydroxyprostaglandin dehydrogenase [NAD(+)]-like [Stegastes partitus]	short chain dehydrogenase	[IR] KOG4169 15-hydroxyprostaglandin dehydrogenase and related dehydrogenases	15-hydroxyprostaglandin dehydrogenase [NAD(+)] OS=Rattus norvegicus GN=Hpgd PE=2 SV=2	NA
Unigene2325_All	1037	0.31	0.52	0.28	2.51	2.7	1.6	7.66	13.49	15.86	NA	NA	NA	NA	NA	NA	NA
Unigene4007_All	3538	2.01	2.2	1.59	3.84	3.13	2.08	8.79	14.72	12.16	K06643//E3 ubiquitin-protein ligase Mdm2 [EC:2.3.2.27]+ko04144//Endocytosis+ko04218//Cellular senescence+ko01524//Platinum drug resistance+ko01522//Endocrine resistance+ko04919//Thyroid hormone signaling pathway+ko04625//C-type lectin receptor signaling pathway+ko05215//Prostate cancer+ko05214//Glioma+ko05219//Bladder cancer+ko05218//Melanoma+ko04120//Ubiquitin mediated proteolysis+ko05200//Pathw…	XM_018694859.1 PREDICTED: Lates calcarifer MDM2 proto-oncogene (mdm2), transcript variant X2, mRNA	PREDICTED: E3 ubiquitin-protein ligase Mdm2 isoform X1 [Lates calcarifer] >XP_018550375.1 PREDICTED: E3 ubiquitin-protein ligase Mdm2 isoform X1 [Lates calcarifer] >XP_018550376.1 PREDICTED: E3 ubiquitin-protein ligase Mdm2 isoform X1 [Lates calcarifer]	Zinc finger, C3HC4 type (RING finger)	[K] LSE0177 H Transcription factor, contains Zn-finger	E3 ubiquitin-protein ligase Mdm2 OS=Danio rerio GN=mdm2 PE=2 SV=1	NA
Unigene16873_All	1206	11.57	12.15	8.81	25.72	19.16	20.72	39.88	51.3	59.67	K06087//claudin+ko04514//Cell adhesion molecules (CAMs)+ko04530//Tight junction+ko04670//Leukocyte transendothelial migration+ko05160//Hepatitis C	JN217008.1 Epinephelus bruneus clone JKJRRC001_02-F10-T3 claudin 3b mRNA, partial cds	claudin 3b, partial [Epinephelus bruneus]	PMP-22/EMP/MP20/Claudin family	NA	Claudin-3 OS=Mus musculus GN=Cldn3 PE=1 SV=1	NA
Unigene18743_All	579	44.78	42.02	47.67	54.77	45.56	43.17	88.11	83.27	91.34	K13355//nucleoside diphosphate-linked moiety X motif 19, mitochondrial [EC:3.6.1.-]+ko04146//Peroxisome	XM_010782265.1 PREDICTED: Notothenia coriiceps oligosaccharyltransferase 4 homolog (S. cerevisiae) (ost4), mRNA	PREDICTED: dolichyl-diphosphooligosaccharide--protein glycosyltransferase subunit 4 [Ornithorhynchus anatinus]	NA	NA	Dolichyl-diphosphooligosaccharide--protein glycosyltransferase subunit 4 OS=Homo sapiens GN=OST4 PE=1 SV=1	NA
CL1472.Contig2_All	1270	38.84	44.82	41.47	48.53	39.66	41.44	88.77	83.02	89.7	K02885//large subunit ribosomal protein L19e+ko03010//Ribosome	XM_020652111.1 PREDICTED: Labrus bergylta 60S ribosomal protein L19-like (LOC109997578), mRNA	60S ribosomal protein L19 [Oryzias latipes]	Ribosomal protein L19e	[J] KOG1696 60s ribosomal protein L19	60S ribosomal protein L19 OS=Xenopus laevis GN=rpl19 PE=2 SV=1	NA
Unigene5771_All	753	6.56	8.93	6.93	19.7	17.25	16.6	41.2	37.84	40.97	NA	DQ386647.1 Astatotilapia burtoni clone BAC 20D21 platelet-derived growth factor receptor beta b (pdgfrbb) and colony-stimulating factor 1 receptor b (csf1rb) genes, complete cds	hypothetical protein EH28_09075 [Larimichthys crocea]	Domain of unknown function (DUF3597)	NA	NA	NA
CL1022.Contig6_All	1488	34.8	42.38	51.05	49.82	43.65	36.14	128.45	116.82	110.86	K08770//ubiquitin C+ko03320//PPAR signaling pathway	XM_006138693.2 PREDICTED: Pelodiscus sinensis ubiquitin B (UBB), mRNA	PREDICTED: LOW QUALITY PROTEIN: polyubiquitin-C-like [Branchiostoma belcheri]	Ubiquitin family	[OR] KOG0001 Ubiquitin and ubiquitin-like proteins	Polyubiquitin-C OS=Rattus norvegicus GN=Ubc PE=1 SV=1	NA
CL180.Contig13_All	2708	3.3	4.29	2.17	2.19	2.33	2.61	8.63	16.69	8.7	K12494//PH and SEC7 domain-containing protein+ko04144//Endocytosis;K14361//organic solute transporter subunit beta+ko04976//Bile secretion	XM_010755554.2 PREDICTED: Larimichthys crocea Organic solute transporter subunit beta (LOC104939079), mRNA	PREDICTED: PH and SEC7 domain-containing protein 3-like isoform X2 [Lates calcarifer]	Ricin-type beta-trefoil lectin domain	NA	NA	GO:0046982//protein heterodimerization activity;GO:0016021//integral component of membrane;GO:0015721//bile acid and bile salt transport;GO:0005886//plasma membrane;GO:0005215//transporter activity
CL3403.Contig15_All	1455	13.62	3.3	2.89	15.66	5.35	5.56	48.48	32.91	53.39	K10104//ficolin	FJ804420.1 Perca flavescens microfibrillar-associated protein 4 type III mRNA, complete cds	PREDICTED: microfibril-associated glycoprotein 4-like isoform X1 [Lates calcarifer]	Fibrinogen beta and gamma chains, C-terminal globular domain	[R] KOG2579 Ficolin and related extracellular proteins	Microfibril-associated glycoprotein 4 OS=Bos taurus GN=MFAP4 PE=1 SV=2	NA
CL31.Contig11_All	2937	0.21	0	0	2.39	0.85	0.12	8.39	9.34	14.1	K20910//thioredoxin-interacting protein+ko04621//NOD-like receptor signaling pathway	AB646986.1 Oplegnathus fasciatus RbTXNIP mRNA for thioredoxin-interacting protein, complete cds	thioredoxin-interacting protein [Oplegnathus fasciatus]	Arrestin (or S-antigen), C-terminal domain	[R] KOG3780 Thioredoxin binding protein TBP-2/VDUP1	Thioredoxin-interacting protein OS=Homo sapiens GN=TXNIP PE=1 SV=1	NA
Unigene3720_All	1295	0	0	0.19	0.39	0	0	7.06	0	6.13	K17854//cytochrome P450 family 2 subfamily K	XM_019259128.1 PREDICTED: Larimichthys crocea cytochrome P450 2K1-like (LOC104939016), mRNA	PREDICTED: cytochrome P450 2K1-like [Lates calcarifer]	Cytochrome P450	[Q] KOG0156 Cytochrome P450 CYP2 subfamily	Cytochrome P450 2K1 OS=Oncorhynchus mykiss GN=cyp2k1 PE=2 SV=1	NA
CL1022.Contig1_All	1468	32.39	48.53	51.61	28.51	22.28	22.53	99.27	93.69	85.41	K08770//ubiquitin C+ko03320//PPAR signaling pathway	XM_020600473.1 PREDICTED: Monopterus albus ubiquitin B (ubb), mRNA	PREDICTED: polyubiquitin-B isoform X1 [Poecilia formosa] >XP_014867793.1 PREDICTED: polyubiquitin-B isoform X1 [Poecilia mexicana]	Ubiquitin family	[OR] KOG0001 Ubiquitin and ubiquitin-like proteins	Polyubiquitin-B OS=Rattus norvegicus GN=Ubb PE=1 SV=1	NA
Unigene13172_All	2959	31.02	22.75	28.49	26.57	26.62	22.77	57.11	57.39	52.29	K07515//enoyl-CoA hydratase / long-chain 3-hydroxyacyl-CoA dehydrogenase [EC:4.2.1.17 1.1.1.211]+ko00410//beta-Alanine metabolism+ko01040//Biosynthesis of unsaturated fatty acids+ko01200//Carbon metabolism+ko00640//Propanoate metabolism+ko00280//Valine, leucine and isoleucine degradation+ko00650//Butanoate metabolism+ko00062//Fatty acid elongation+ko00310//Lysine degradation+ko00380//Tryptophan m…	XM_018663461.1 PREDICTED: Lates calcarifer hydroxyacyl-CoA dehydrogenase/3-ketoacyl-CoA thiolase/enoyl-CoA hydratase (trifunctional protein), alpha subunit (hadha), mRNA	PREDICTED: LOW QUALITY PROTEIN: trifunctional enzyme subunit alpha, mitochondrial [Lates calcarifer]	3-hydroxyacyl-CoA dehydrogenase, NAD binding domain	[I] KOG1683 Hydroxyacyl-CoA dehydrogenase/enoyl-CoA hydratase	Trifunctional enzyme subunit alpha, mitochondrial OS=Mus musculus GN=Hadha PE=1 SV=1	NA
CL3403.Contig6_All	1130	1.21	1.55	1.35	5.15	2.97	3.15	47.74	32.53	51.19	K10104//ficolin	BT082551.1 Anoplopoma fimbria clone afim-evh-535-272 Microfibril-associated glycoprotein 4 precursor putative mRNA, complete cds	PREDICTED: microfibril-associated glycoprotein 4-like isoform X4 [Lates calcarifer]	Fibrinogen beta and gamma chains, C-terminal globular domain	[R] KOG2579 Ficolin and related extracellular proteins	Microfibril-associated glycoprotein 4 OS=Bos taurus GN=MFAP4 PE=1 SV=2	NA
CL1584.Contig2_All	1976	0.3	0.37	0.24	1.26	0.73	0.77	7.68	6.94	8.84	K08767//angiopoietin-like 4+ko03320//PPAR signaling pathway+ko04979//Cholesterol metabolism;K13172//serine/arginine repetitive matrix protein 2	NA	PREDICTED: YLP motif-containing protein 1 [Crocodylus porosus]	Lambda phage tail tape-measure protein (Tape_meas_lam_C)	[A] KOG1596 Fibrillarin and related nucleolar RNA-binding proteins	rRNA 2'-O-methyltransferase fibrillarin OS=Drosophila erecta GN=Fib PE=3 SV=1	NA
CL3.Contig1_All	1271	1.92	3.71	4.56	24.66	18.11	28.91	59.13	45.83	72.66	K22289//angiopoietin-like 8+ko04979//Cholesterol metabolism	XM_018705033.1 PREDICTED: Lates calcarifer uncharacterized LOC108902967 (LOC108902967), transcript variant X2, mRNA	PREDICTED: uncharacterized protein LOC108902967 isoform X1 [Lates calcarifer]	Cell-cycle alteration and expression-elevated protein in tumour	NA	Angiopoietin-like protein 8 OS=Homo sapiens GN=ANGPTL8 PE=1 SV=1	NA
Unigene694_All	1203	43.76	53.46	47.7	81.28	62.86	78.25	136.25	129.54	133.53	K10802//high mobility group protein B1+ko04140//Autophagy - animal+ko04217//Necroptosis+ko03410//Base excision repair	XM_020097159.1 PREDICTED: Paralichthys olivaceus high mobility group-T protein-like (LOC109635786), transcript variant X1, mRNA	PREDICTED: high mobility group protein B1-like [Austrofundulus limnaeus]	HMG (high mobility group) box	[R] KOG0381 HMG box-containing protein	High mobility group-T protein OS=Oncorhynchus mykiss PE=2 SV=2	NA
Unigene7675_All	460	3.49	3.58	7.09	9.95	5.32	7.42	75.44	69.63	88.48	NA	AY647433.1 Siniperca chuatsi moronecidin mRNA, complete cds	Dicentracin precursor [Anoplopoma fimbria]	NA	NA	Dicentracin OS=Dicentrarchus labrax PE=3 SV=1	NA
CL890.Contig2_All	1922	0	0	0.32	4.5	2.17	4.46	16.79	19.91	20.95	K07962//ADP-ribosylation factor-like protein 13B	XM_010743071.2 PREDICTED: Larimichthys crocea ADP ribosylation factor like GTPase 13A (arl13a), mRNA	PREDICTED: ADP-ribosylation factor-like protein 13A isoform X1 [Lates calcarifer]	ADP-ribosylation factor family	[UZ] KOG0073 GTP-binding ADP-ribosylation factor-like protein ARL2	ADP-ribosylation factor-like protein 13A OS=Mus musculus GN=Arl13a PE=2 SV=1	NA
Unigene18736_All	491	3.31	3.87	5.78	20.3	10.05	11.29	220.01	190.21	270.39	NA	KX231322.1 Morone saxatilis class III piscidin 7 mRNA, complete cds	piscidin-5 precursor [Morone chrysops x Morone saxatilis] >APQ32052.1 class II piscidin 5 [Morone chrysops]	NA	NA	NA	NA
CL496.Contig1_All	2537	20.95	25.85	24.8	28.04	30.13	29.66	104.3	83.02	80.77	K00873//pyruvate kinase [EC:2.7.1.40]+ko00230//Purine metabolism+ko01200//Carbon metabolism+ko00010//Glycolysis / Gluconeogenesis+ko01230//Biosynthesis of amino acids+ko05203//Viral carcinogenesis+ko04930//Type II diabetes mellitus+ko00620//Pyruvate metabolism+ko05230//Central carbon metabolism in cancer+ko01100//Metabolic pathways+ko04922//Glucagon signaling pathway+ko05165//Human papillomavirus…	XM_020637143.1 PREDICTED: Labrus bergylta pyruvate kinase PKM-like (LOC109986476), transcript variant X2, mRNA	pyruvate kinase PKM-like isoform X2 [Labrus bergylta]	Pyruvate kinase, barrel domain	[G] KOG2323 Pyruvate kinase	Pyruvate kinase PKM OS=Xenopus laevis GN=pkm PE=2 SV=1	NA
CL2494.Contig2_All	2244	1.59	0.89	2.57	1.06	1.82	2.12	16.16	4.47	19.25	K11835//ubiquitin carboxyl-terminal hydrolase 4/11 [EC:3.4.19.12];K12559//myosin X+ko04666//Fc gamma R-mediated phagocytosis;K08805//doublecortin-like kinase 1/2 [EC:2.7.11.1]	XM_004541953.2 PREDICTED: Maylandia zebra SEC63 homolog, protein translocation regulator (sec63), mRNA	unnamed protein product [Oncorhynchus mykiss]	NA	NA	NA	GO:0016021//integral component of membrane
Unigene3071_All	829	1.17	0.87	0.32	0.75	1.17	1.69	23.87	21.08	19.41	K11511//centromere protein S+ko03460//Fanconi anemia pathway;K06210//nicotinamide mononucleotide adenylyltransferase [EC:2.7.7.1 2.7.7.18]+ko00760//Nicotinate and nicotinamide metabolism+ko01100//Metabolic pathways	XM_018699588.1 PREDICTED: Lates calcarifer centromere protein S-like (LOC108899246), mRNA	Retinoid-binding protein 7 [Larimichthys crocea]	CENP-S protein	[I] KOG4015 Fatty acid-binding protein FABP	Retinoid-binding protein 7 OS=Mus musculus GN=Rbp7 PE=1 SV=1	NA
CL497.Contig5_All	3637	2.73	4.07	2.59	1.99	1.8	0.8	47.83	32.43	21.79	K15116//solute carrier family 25, member 33/36	XM_019260028.1 PREDICTED: Larimichthys crocea solute carrier family 25 member 36-A (LOC104920982), mRNA	PREDICTED: solute carrier family 25 member 36-A [Larimichthys crocea] >KKF28766.1 Solute carrier family 25 member 36-A [Larimichthys crocea]	Mitochondrial carrier protein	[C] KOG0757 Mitochondrial carrier protein - Rim2p/Mrs12p	Solute carrier family 25 member 36-A OS=Danio rerio GN=slc25a36a PE=2 SV=1	GO:0055085//transmembrane transport;GO:0016021//integral component of membrane
Unigene13012_All	2312	1.91	1.45	1.07	4.13	4.21	5.54	19.03	19.03	20.22	K11459//polycomb group RING finger protein 4+ko04550//Signaling pathways regulating pluripotency of stem cells+ko05202//Transcriptional misregulation in cancer+ko05206//MicroRNAs in cancer	XM_018702027.1 PREDICTED: Lates calcarifer BMI1 proto-oncogene, polycomb ring finger (bmi1), mRNA	LOW QUALITY PROTEIN: uncharacterized protein LOC110948448 [Acanthochromis polyacanthus]	RAWUL domain RING finger- and WD40-associated ubiquitin-like	[S] KOG2660 Locus-specific chromosome binding proteins	Polycomb complex protein BMI-1-A OS=Danio rerio GN=bmi1a PE=1 SV=2	NA
CL135.Contig4_All	960	236.52	260.09	399.82	425.25	424.03	457.84	648.72	766.49	766.89	K00799//glutathione S-transferase [EC:2.5.1.18]+ko00980//Metabolism of xenobiotics by cytochrome P450+ko00982//Drug metabolism - cytochrome P450+ko00983//Drug metabolism - other enzymes+ko05225//Hepatocellular carcinoma+ko01524//Platinum drug resistance+ko05418//Fluid shear stress and atherosclerosis+ko00480//Glutathione metabolism+ko05200//Pathways in cancer+ko05204//Chemical carcinogenesis	AY734529.1 Oplegnathus fasciatus glutathione S-transferase mRNA, complete cds	PREDICTED: glutathione S-transferase A4-like [Lates calcarifer]	Glutathione S-transferase, N-terminal domain	[O] KOG1695 Glutathione S-transferase	Glutathione S-transferase 3 OS=Gallus gallus PE=1 SV=2	NA
Unigene6908_All	3491	13.18	14.41	12.84	11.78	10.36	16.55	78.24	55.31	66.99	K00873//pyruvate kinase [EC:2.7.1.40]+ko00230//Purine metabolism+ko01200//Carbon metabolism+ko00010//Glycolysis / Gluconeogenesis+ko01230//Biosynthesis of amino acids+ko05203//Viral carcinogenesis+ko04930//Type II diabetes mellitus+ko00620//Pyruvate metabolism+ko05230//Central carbon metabolism in cancer+ko01100//Metabolic pathways+ko04922//Glucagon signaling pathway+ko05165//Human papillomavirus…	XM_020637143.1 PREDICTED: Labrus bergylta pyruvate kinase PKM-like (LOC109986476), transcript variant X2, mRNA	PREDICTED: pyruvate kinase PKM-like [Lates calcarifer]	Pyruvate kinase, barrel domain	[G] KOG2323 Pyruvate kinase	Pyruvate kinase PKM OS=Xenopus laevis GN=pkm PE=2 SV=1	NA
Unigene17459_All	622	1.25	1.47	0.77	3.62	2.37	2.49	52.93	30.39	50.39	NA	FJ804418.1 Perca flavescens microfibrillar-associated protein 4 type I mRNA, complete cds	NA	NA	NA	NA	NA
CL2418.Contig2_All	2789	58.85	55.79	91.19	64.22	74.92	46.34	153.85	176.62	132.02	K03768//peptidyl-prolyl cis-trans isomerase B (cyclophilin B) [EC:5.2.1.8]	XM_018675868.1 PREDICTED: Lates calcarifer peptidylprolyl isomerase B (ppib), mRNA	PREDICTED: peptidyl-prolyl cis-trans isomerase B-like [Neolamprologus brichardi]	Cyclophilin type peptidyl-prolyl cis-trans isomerase/CLD	[O] KOG0880 Peptidyl-prolyl cis-trans isomerase	Peptidyl-prolyl cis-trans isomerase B OS=Bos taurus GN=PPIB PE=1 SV=4	GO:0006457//protein folding;GO:0003755//peptidyl-prolyl cis-trans isomerase activity
CL3385.Contig6_All	5165	0	0	0	12.17	0.14	49.29	107.94	126.52	521.55	K13114//pinin+ko03013//RNA transport+ko03015//mRNA surveillance pathway	JQ283441.1 Dicentrarchus labrax vitellogenin Aa (vtgAa) mRNA, complete cds	vitellogenin Aa [Dicentrarchus labrax]	Lipoprotein amino terminal region	[Y] KOG2992 Nucleolar GTPase/ATPase p130	Vitellogenin OS=Oncorhynchus mykiss GN=vtg1 PE=1 SV=1	NA
Unigene18477_All	1804	12.42	11.09	10.5	13.15	6.8	12.16	49.51	41.7	40.58	K19720//collagen, type III, alpha+ko04933//AGE-RAGE signaling pathway in diabetic complications+ko04611//Platelet activation+ko05146//Amoebiasis+ko04974//Protein digestion and absorption+ko04926//Relaxin signaling pathway;K06236//collagen, type I, alpha+ko04512//ECM-receptor interaction+ko04510//Focal adhesion+ko04933//AGE-RAGE signaling pathway in diabetic complications+ko04611//Platelet activat…	AY452493.1 Siniperca chuatsi internal transcribed spacer 2 and 28S ribosomal RNA gene, partial sequence	uncharacterized protein LOC110014506 [Oryzias latipes]	NA	NA	NA	NA
Unigene729_All	1089	40.84	50.58	49.92	38.47	34.59	35.84	85.89	74.62	77.18	K13347//peroxisomal membrane protein 2+ko04146//Peroxisome	XM_010753461.2 PREDICTED: Larimichthys crocea peroxisomal membrane protein 2 (pxmp2), mRNA	PREDICTED: peroxisomal membrane protein 2 [Larimichthys crocea] >KKF32261.1 Peroxisomal membrane protein 2 [Larimichthys crocea]	Mpv17 / PMP22 family	[R] KOG1944 Peroxisomal membrane protein MPV17 and related proteins	Peroxisomal membrane protein 2 OS=Rattus norvegicus GN=Pxmp2 PE=1 SV=2	NA
CL1291.Contig2_All	3522	0	0	0	1	0.24	2.06	5.45	8.76	7.84	K21958//extracellular serine/threonine protein kinase FAM20C [EC:2.7.11.1]	XM_019265998.1 PREDICTED: Larimichthys crocea extracellular serine/threonine protein kinase FAM20C-like (LOC104922908), mRNA	PREDICTED: extracellular serine/threonine protein kinase FAM20C-like [Larimichthys crocea]	Golgi casein kinase, C-terminal, Fam20	[S] KOG3829 Uncharacterized conserved protein	Extracellular serine/threonine protein kinase FAM20C OS=Mus musculus GN=Fam20c PE=1 SV=1	NA
Unigene9378_All	1097	30.99	28.75	28.79	43.76	34.65	46.46	80.2	83.2	83.43	K00939//adenylate kinase [EC:2.7.4.3]+ko00230//Purine metabolism+ko00730//Thiamine metabolism+ko01100//Metabolic pathways	XM_018674140.1 PREDICTED: Lates calcarifer adenylate kinase 2 (ak2), mRNA	PREDICTED: LOW QUALITY PROTEIN: adenylate kinase 2, mitochondrial [Lates calcarifer]	Adenylate kinase	[F] KOG3078 Adenylate kinase	Adenylate kinase 2, mitochondrial OS=Salmo salar GN=ak2 PE=2 SV=1	NA
CL125.Contig4_All	582	1148.87	697.2	863.71	674.44	373.01	681.86	2218.57	1642.54	1905.3	K13825//hemoglobin subunit epsilon	BT082876.1 Anoplopoma fimbria clone afim-evh-523-119 Hemoglobin subunit beta-2 putative mRNA, complete cds	MN-Beta2 [Dicentrarchus labrax] >ASF87053.1 MN-hemoglobin beta 2, partial [Dicentrarchus labrax]	Globin	[C] KOG3378 Globins and related hemoproteins	Hemoglobin subunit beta-2 OS=Anarhichas minor GN=hbb2 PE=1 SV=1	GO:0020037//heme binding;GO:0005506//iron ion binding;GO:0005344//oxygen carrier activity;GO:0019825//oxygen binding;GO:0005833//hemoglobin complex
CL2836.Contig2_All	1767	7.64	8.36	7.59	19.02	7.4	7.03	30.04	28.33	27.07	K00031//isocitrate dehydrogenase [EC:1.1.1.42]+ko04146//Peroxisome+ko01200//Carbon metabolism+ko01230//Biosynthesis of amino acids+ko00480//Glutathione metabolism+ko00020//Citrate cycle (TCA cycle)+ko01100//Metabolic pathways+ko01210//2-Oxocarboxylic acid metabolism	XM_018666793.1 PREDICTED: Lates calcarifer isocitrate dehydrogenase (NADP(+)) 2, mitochondrial (idh2), mRNA	PREDICTED: isocitrate dehydrogenase [NADP], mitochondrial [Lates calcarifer]	Isocitrate/isopropylmalate dehydrogenase	[C] KOG1526 NADP-dependent isocitrate dehydrogenase	Isocitrate dehydrogenase [NADP], mitochondrial OS=Bos taurus GN=IDH2 PE=1 SV=2	GO:0006099//tricarboxylic acid cycle;GO:0000287//magnesium ion binding;GO:0004450//isocitrate dehydrogenase (NADP+) activity;GO:0006102//isocitrate metabolic process;GO:0051287//NAD binding
Unigene11941_All	503	12.97	12.09	29.56	20.46	13.17	24.4	49.96	44.87	53.32	K00799//glutathione S-transferase [EC:2.5.1.18]+ko00980//Metabolism of xenobiotics by cytochrome P450+ko00982//Drug metabolism - cytochrome P450+ko00983//Drug metabolism - other enzymes+ko05225//Hepatocellular carcinoma+ko01524//Platinum drug resistance+ko05418//Fluid shear stress and atherosclerosis+ko00480//Glutathione metabolism+ko05200//Pathways in cancer+ko05204//Chemical carcinogenesis	AY734529.1 Oplegnathus fasciatus glutathione S-transferase mRNA, complete cds	PREDICTED: glutathione S-transferase A4-like [Lates calcarifer]	NA	[O] KOG1695 Glutathione S-transferase	Glutathione S-transferase OS=Antechinus stuartii PE=1 SV=1	NA
CL1726.Contig2_All	1395	0	0.09	0	1.3	0.61	6.48	10.56	17.47	22.82	K01382//cathepsin E [EC:3.4.23.34]+ko04142//Lysosome	XM_010751696.2 PREDICTED: Larimichthys crocea cathepsin E-like (LOC104935800), mRNA	PREDICTED: cathepsin E-like [Lates calcarifer]	Eukaryotic aspartyl protease	[O] KOG1339 Aspartyl protease	Cathepsin E OS=Oryctolagus cuniculus GN=CTSE PE=2 SV=1	NA
Unigene4292_All	1675	3.36	1.48	1.99	3.74	3.74	3.6	19.94	11.83	18.52	K10104//ficolin	FJ804420.1 Perca flavescens microfibrillar-associated protein 4 type III mRNA, complete cds	PREDICTED: microfibril-associated glycoprotein 4-like isoform X1 [Lates calcarifer]	Fibrinogen beta and gamma chains, C-terminal globular domain	[R] KOG2579 Ficolin and related extracellular proteins	Microfibril-associated glycoprotein 4 OS=Bos taurus GN=MFAP4 PE=1 SV=2	NA
CL431.Contig1_All	2955	36.05	27.84	28.03	19.47	21.16	20.65	60.54	50.85	55.41	NA	BT083119.1 Anoplopoma fimbria clone afim-evh-517-281 Phenazine biosynthesis-like domain-containing protein 1 putative mRNA, complete cds	Phenazine biosynthesis-like domain-containing protein 1 [Anoplopoma fimbria]	Phenazine biosynthesis-like protein	[R] KOG3033 Predicted PhzC/PhzF-type epimerase	Phenazine biosynthesis-like domain-containing protein 1 OS=Mus musculus GN=Pbld1 PE=1 SV=2	NA
CL154.Contig20_All	3686	63.91	36.62	62.5	127.23	119.39	143.93	423.61	448.4	497.7	K18966//sulfinoalanine decarboxylase / aspartate 1-decarboxylase [EC:4.1.1.29 4.1.1.11]+ko00410//beta-Alanine metabolism+ko00770//Pantothenate and CoA biosynthesis+ko00430//Taurine and hypotaurine metabolism+ko01100//Metabolic pathways	XM_010736098.2 PREDICTED: Larimichthys crocea glutamate decarboxylase like 1 (gadl1), mRNA	PREDICTED: acidic amino acid decarboxylase GADL1 isoform X1 [Lates calcarifer]	Pyridoxal-dependent decarboxylase conserved domain	[E] KOG0629 Glutamate decarboxylase and related proteins	Acidic amino acid decarboxylase GADL1 OS=Bos taurus GN=GADL1 PE=2 SV=2	NA
CL406.Contig4_All	2512	3.39	2.16	0.59	761.23	411.96	746.98	1387	1154.9	1588.85	K19928//zona pellucida sperm-binding protein 3	XM_010757088.2 PREDICTED: Larimichthys crocea zona pellucida sperm-binding protein 3 (LOC104940476), mRNA	PREDICTED: zona pellucida sperm-binding protein 3 [Larimichthys crocea] >KKF09608.1 Zona pellucida sperm-binding protein 3 [Larimichthys crocea]	Zona pellucida-like domain	[VW] LSE0101 H Receptor-like glycoprotein	Zona pellucida sperm-binding protein 3 OS=Gallus gallus GN=ZP3 PE=1 SV=4	NA
Unigene16675_All	1045	3.58	3.02	3.74	3.92	2.25	2.88	14.67	14.11	14.15	K21440//ankyrin repeat domain-containing protein 50	XM_019257231.1 PREDICTED: Larimichthys crocea chromosome unknown CXorf38 homolog (cunhxorf38), mRNA	PREDICTED: uncharacterized protein CXorf38-like [Lates calcarifer]	Domain of unknown function (DUF4559)	NA	Uncharacterized protein CXorf38 homolog OS=Mus musculus PE=1 SV=1	NA
Unigene12333_All	596	0	0	0	0	0	0	4.59	5.79	4.45	NA	XM_020596586.1 PREDICTED: Monopterus albus vitellogenin-like (LOC109958159), mRNA	PREDICTED: vitellogenin-like [Paralichthys olivaceus]	NA	NA	NA	NA
CL760.Contig4_All	3903	187.42	263.31	195.06	266.52	224.11	275.56	381.61	460.07	426.05	K18977//hemopexin	JQ268275.1 Oplegnathus fasciatus warm-temperature-acclimation-related 65-kDa protein (Wap65-1) mRNA, complete cds	TPA_exp: warm temperature acclimation protein 65-1 [Dicentrarchus labrax]	Hemopexin	[OW] KOG1565 Gelatinase A and related matrix metalloproteases	Hemopexin OS=Danio rerio GN=hpx PE=2 SV=2	GO:0006879//cellular iron ion homeostasis;GO:0015232//heme transporter activity;GO:0046872//metal ion binding;GO:0005623//cell;GO:0005576//extracellular region
CL959.Contig7_All	3090	1.92	12.72	14.26	7.69	8.09	6.5	29.45	25.92	18.23	K04001//C1 inhibitor+ko05133//Pertussis+ko04610//Complement and coagulation cascades	JN593100.1 Oplegnathus fasciatus C1 inhibitor mRNA, complete cds	C1 inhibitor [Oplegnathus fasciatus] >AHA51697.1 C1 inhibitor precursor [Oplegnathus fasciatus]	Serpin (serine protease inhibitor)	[V] KOG2392 Serpin	Plasma protease C1 inhibitor OS=Homo sapiens GN=SERPING1 PE=1 SV=2	NA
Unigene2369_All	1847	0.99	0.42	1.28	120.1	61.93	201.26	526.73	561.23	643.04	K17854//cytochrome P450 family 2 subfamily K	XM_018680830.1 PREDICTED: Lates calcarifer cytochrome P450 2K1-like (LOC108886146), mRNA	PREDICTED: cytochrome P450 2K1-like [Lates calcarifer]	Cytochrome P450	[Q] KOG0156 Cytochrome P450 CYP2 subfamily	Cytochrome P450 2K1 OS=Oncorhynchus mykiss GN=cyp2k1 PE=2 SV=1	NA
CL3403.Contig5_All	1121	0.85	1.2	0.21	19.19	7.03	5.18	148.99	74.27	137.6	K10104//ficolin	FJ426142.1 Epinephelus coioides microfibril-associated 4 mRNA, partial cds	PREDICTED: microfibril-associated glycoprotein 4-like isoform X1 [Lates calcarifer]	Fibrinogen beta and gamma chains, C-terminal globular domain	[R] KOG2579 Ficolin and related extracellular proteins	Microfibril-associated glycoprotein 4 OS=Bos taurus GN=MFAP4 PE=1 SV=2	NA
CL386.Contig3_All	835	2.33	3.52	4.65	3.77	2.25	2.06	15.61	11.82	12.54	NA	AB665442.1 Oplegnathus fasciatus PPDPF-A mRNA for pancreatic progenitor cell differentiation and proliferation factor, complete cds	Cysteine string protein [Larimichthys crocea]	NA	NA	Pancreatic progenitor cell differentiation and proliferation factor OS=Salmo salar GN=ppdpf PE=2 SV=1	NA
CL574.Contig14_All	925	11.71	17.55	32.97	14.27	15.9	27.3	54.28	38.97	52.83	K00522//ferritin heavy chain [EC:1.16.3.2]+ko04216//Ferroptosis+ko04217//Necroptosis+ko04978//Mineral absorption	AB618038.1 Oplegnathus fasciatus RbFerriM mRNA for ferritin middle chain, complete cds	PREDICTED: ferritin, middle subunit [Kryptolebias marmoratus]	Ferritin-like domain	[P] KOG2332 Ferritin	Ferritin, middle subunit OS=Salmo salar PE=2 SV=1	GO:0006879//cellular iron ion homeostasis;GO:0006826//iron ion transport;GO:0005506//iron ion binding;GO:0005623//cell;GO:0008199//ferric iron binding;GO:0005737//cytoplasm;GO:0006880//intracellular sequestering of iron ion
Unigene5162_All	3277	175.99	179.6	197.69	190.05	189.13	217.75	370.25	333.82	366.95	K09580//protein disulfide-isomerase A1 [EC:5.3.4.1]+ko04141//Protein processing in endoplasmic reticulum	XM_018678492.1 PREDICTED: Lates calcarifer prolyl 4-hydroxylase subunit beta (p4hb), mRNA	PREDICTED: protein disulfide-isomerase [Larimichthys crocea] >KKF23390.1 Protein disulfide-isomerase [Larimichthys crocea]	Thioredoxin	[O] KOG0190 Protein disulfide isomerase (prolyl 4-hydroxylase beta subunit)	Protein disulfide-isomerase OS=Cricetulus griseus GN=P4HB PE=2 SV=1	NA
CL27.Contig4_All	6210	8.31	5.41	9.29	8.13	7.87	5.95	17.12	25.18	22.21	K03252//translation initiation factor 3 subunit C+ko03013//RNA transport	XM_019273115.1 PREDICTED: Larimichthys crocea eukaryotic translation initiation factor 3 subunit C (LOC104926869), mRNA	eukaryotic translation initiation factor 3 subunit C-like [Labrus bergylta]	Eukaryotic translation initiation factor 3 subunit 8 N-terminus	[J] KOG1076 Translation initiation factor 3, subunit c (eIF-3c)	Eukaryotic translation initiation factor 3 subunit C OS=Danio rerio GN=eif3c PE=1 SV=1	NA
CL2081.Contig6_All	708	117.77	108.01	178.89	207.33	161.41	197.14	681.68	588.3	650.42	K08752//fatty acid-binding protein 3, muscle and heart+ko03320//PPAR signaling pathway;K08756//fatty acid-binding protein 7, brain+ko03320//PPAR signaling pathway	XM_010734989.2 PREDICTED: Larimichthys crocea myelin P2 protein (LOC104922221), mRNA	adipocyte-type fatty acid-binding protein [Lateolabrax japonicus]	Lipocalin / cytosolic fatty-acid binding protein family	[I] KOG4015 Fatty acid-binding protein FABP	Fatty acid-binding protein, heart OS=Sus scrofa GN=FABP3 PE=2 SV=3	NA
CL565.Contig6_All	943	2.09	3.22	3.89	11.5	9.8	8	165.63	85.8	163.04	K17513//C-type lectin superfamily 17 member A	KC454357.1 Epinephelus coioides antifreeze protein mRNA, complete cds	PREDICTED: ladderlectin-like [Lates calcarifer] >XP_018535876.1 PREDICTED: ladderlectin-like [Lates calcarifer]	Lectin C-type domain	[RW] LSE0104 H Chondroitin sulfate proteoglycan	Type-2 ice-structuring protein OS=Hemitripterus americanus PE=1 SV=2	NA
Unigene718_All	727	36.32	31.51	44.37	42.73	39.63	38.46	77.1	72.1	74.83	K02738//20S proteasome subunit beta 1 [EC:3.4.25.1]+ko03050//Proteasome	BT027850.1 Gasterosteus aculeatus clone CNB40-F05 mRNA sequence	PREDICTED: proteasome subunit beta type-6 [Paralichthys olivaceus]	Proteasome subunit	[O] KOG0174 20S proteasome, regulatory subunit beta type PSMB6/PSMB9/PRE3	Proteasome subunit beta type-6 OS=Bos taurus GN=PSMB6 PE=1 SV=1	NA
CL467.Contig10_All	1581	0	0.07	0	27.1	7.39	29.58	45.33	48.02	82.29	NA	FJ804421.1 Perca flavescens vitellogenin Ab mRNA, partial cds	vitellogenin B, partial [Seriola dumerili]	Domain of unknown function (DUF1944)	[GO] KOG4157 beta-1,6-N-acetylglucosaminyltransferase, contains WSC domain	Vitellogenin-2 OS=Fundulus heteroclitus PE=1 SV=1	NA
Unigene7723_All	1346	1.43	1.79	2.33	11.17	13.4	7.2	90.94	76.41	94.57	K05467//angiopoietin 4+ko04151//PI3K-Akt signaling pathway+ko04010//MAPK signaling pathway+ko04014//Ras signaling pathway+ko04015//Rap1 signaling pathway+ko04066//HIF-1 signaling pathway;K05466//angiopoietin 2+ko04151//PI3K-Akt signaling pathway+ko04010//MAPK signaling pathway+ko04014//Ras signaling pathway+ko04015//Rap1 signaling pathway+ko04066//HIF-1 signaling pathway+ko05167//Kaposi's sarcoma…	XM_010735538.2 PREDICTED: Larimichthys crocea angiopoietin-related protein 5 (LOC104922654), mRNA	PREDICTED: angiopoietin-related protein 5-like [Lates calcarifer]	Fibrinogen beta and gamma chains, C-terminal globular domain	[R] KOG2579 Ficolin and related extracellular proteins	Fibrinogen-like protein 1 OS=Bos taurus GN=FGL1 PE=2 SV=1	NA
Unigene21088_All	270	0	0	0.23	0.7	0.39	0.21	5.64	3.45	5.86	K17602//YLP motif-containing protein 1;K20689//Rho guanine nucleotide exchange factor 17	NA	hCG1793893, partial [Homo sapiens]	NA	[A] KOG1596 Fibrillarin and related nucleolar RNA-binding proteins	rRNA 2'-O-methyltransferase fibrillarin OS=Drosophila erecta GN=Fib PE=3 SV=1	NA
CL1282.Contig3_All	2269	63.48	62.28	63.57	49.52	19.15	53.45	139.56	111.6	112.59	K13826//hemoglobin subunit zeta	XM_010780020.1 PREDICTED: Notothenia coriiceps hemoglobin, zeta (hbz), mRNA	PREDICTED: hemoglobin embryonic subunit alpha [Poecilia mexicana]	Globin	[C] KOG3378 Globins and related hemoproteins	Hemoglobin subunit alpha-1 OS=Anarhichas minor GN=hba1 PE=1 SV=2	NA
CL24.Contig4_All	965	0	0.62	0.19	1.09	0.28	1.19	27.68	25.6	23.98	K00069//15-hydroxyprostaglandin dehydrogenase (NAD) [EC:1.1.1.141]+ko05202//Transcriptional misregulation in cancer	XM_008290047.1 PREDICTED: Stegastes partitus 15-hydroxyprostaglandin dehydrogenase [NAD(+)]-like (LOC103363332), mRNA	15-hydroxyprostaglandin dehydrogenase [NAD(+)]-like [Labrus bergylta]	short chain dehydrogenase	[IR] KOG4169 15-hydroxyprostaglandin dehydrogenase and related dehydrogenases	15-hydroxyprostaglandin dehydrogenase [NAD(+)] OS=Rattus norvegicus GN=Hpgd PE=2 SV=2	NA
Unigene7522_All	1011	1.12	3.3	2.65	8.33	2.91	2.95	52.24	30.12	40.42	K21128//protein S100-A9+ko04657//IL-17 signaling pathway;K17274//calpactin-1 light chain	XM_010731738.2 PREDICTED: Larimichthys crocea protein S100-P (LOC104919672), mRNA	PREDICTED: protein S100-P [Lates calcarifer]	S-100/ICaBP type calcium binding domain	[T] LSE0196 H S100 EF-hand calcium-binding protein	Protein S100-P OS=Homo sapiens GN=S100P PE=1 SV=2	NA
CL1372.Contig3_All	2578	5	10.24	10.17	9.86	14.29	12.01	22.85	33.29	36.86	K07427//cytochrome P450 family 4 subfamily V	XM_020639674.1 PREDICTED: Labrus bergylta cytochrome P450 4V2-like (LOC109988252), mRNA	PREDICTED: cytochrome P450 4V2 [Lates calcarifer]	Cytochrome P450	[QI] KOG0157 Cytochrome P450 CYP4/CYP19/CYP26 subfamilies	Cytochrome P450 4V2 OS=Rattus norvegicus GN=Cyp4v2 PE=2 SV=1	GO:0016705//oxidoreductase activity, acting on paired donors, with incorporation or reduction of molecular oxygen;GO:0020037//heme binding;GO:0005506//iron ion binding;GO:0016021//integral component of membrane;GO:0004497//monooxygenase activity
CL406.Contig11_All	2628	0	0.06	0	0.41	7.08	0.71	1.17	461.96	7.39	K19928//zona pellucida sperm-binding protein 3	KR338827.1 Thunnus orientalis choriogenin L mRNA, complete cds	choriogenin L [Thunnus orientalis]	Zona pellucida-like domain	[VW] LSE0101 H Receptor-like glycoprotein	Zona pellucida sperm-binding protein 3 OS=Gallus gallus GN=ZP3 PE=1 SV=4	NA
CL386.Contig6_All	2279	1.86	0.65	2.55	4.59	3.21	3.54	14.94	9.52	20.93	K05860//phosphatidylinositol phospholipase C, epsilon [EC:3.1.4.11]+ko04024//cAMP signaling pathway+ko04020//Calcium signaling pathway+ko04933//AGE-RAGE signaling pathway in diabetic complications+ko04070//Phosphatidylinositol signaling system+ko04919//Thyroid hormone signaling pathway+ko05205//Proteoglycans in cancer+ko00562//Inositol phosphate metabolism+ko04014//Ras signaling pathway+ko04015//…	AB665442.1 Oplegnathus fasciatus PPDPF-A mRNA for pancreatic progenitor cell differentiation and proliferation factor, complete cds	PREDICTED: pancreatic progenitor cell differentiation and proliferation factor A-like [Paralichthys olivaceus]	NA	NA	Pancreatic progenitor cell differentiation and proliferation factor B OS=Danio rerio GN=ppdpfb PE=3 SV=1	NA
Unigene2515_All	1698	0	0.35	3.68	0.33	0	0.79	7.45	11.1	23.49	K00069//15-hydroxyprostaglandin dehydrogenase (NAD) [EC:1.1.1.141]+ko05202//Transcriptional misregulation in cancer	XM_019264542.1 PREDICTED: Larimichthys crocea 15-hydroxyprostaglandin dehydrogenase [NAD(+)]-like (LOC104924203), transcript variant X2, mRNA	PREDICTED: 15-hydroxyprostaglandin dehydrogenase [NAD(+)]-like [Notothenia coriiceps]	NA	NA	NA	NA
CL1291.Contig4_All	3175	0.13	0.05	0.1	21.76	14.74	29.42	50.42	59.1	47.37	K21958//extracellular serine/threonine protein kinase FAM20C [EC:2.7.11.1]	XM_019265998.1 PREDICTED: Larimichthys crocea extracellular serine/threonine protein kinase FAM20C-like (LOC104922908), mRNA	PREDICTED: extracellular serine/threonine protein kinase FAM20C-like [Larimichthys crocea]	Golgi casein kinase, C-terminal, Fam20	[S] KOG3829 Uncharacterized conserved protein	Extracellular serine/threonine protein kinase FAM20C OS=Homo sapiens GN=FAM20C PE=1 SV=2	NA
Unigene5374_All	2100	2.28	2.89	2.12	7.25	2.69	4.31	26.06	25.45	26.37	K09171//nuclear factor I/X;K04661//follistatin+ko04350//TGF-beta signaling pathway	KM009122.1 Siniperca chuatsi follistatin-related protein 3 (FSRP-3) mRNA, complete cds	follistatin-related protein 3 [Siniperca chuatsi]	Kazal-type serine protease inhibitor domain	[R] KOG3649 FOG: Kazal-type serine protease inhibitor domain	Follistatin-related protein 3 OS=Homo sapiens GN=FSTL3 PE=1 SV=1	NA
Unigene11677_All	751	0.5	0.29	0.52	1.09	0.88	1.46	11.38	9.13	14.82	K19926//zona pellucida sperm-binding protein 1;K17602//YLP motif-containing protein 1	NA	PREDICTED: YLP motif-containing protein 1 [Crocodylus porosus]	NA	[A] KOG1596 Fibrillarin and related nucleolar RNA-binding proteins	rRNA 2'-O-methyltransferase fibrillarin OS=Drosophila erecta GN=Fib PE=3 SV=1	NA
Unigene4970_All	1077	0.15	0.29	0.72	1.11	2.59	0.29	9.61	6.98	15.68	K10104//ficolin	XM_018688835.1 PREDICTED: Lates calcarifer microfibril-associated glycoprotein 4-like (LOC108891623), transcript variant X17, mRNA	PREDICTED: microfibril-associated glycoprotein 4-like [Pundamilia nyererei]	Fibrinogen beta and gamma chains, C-terminal globular domain	[R] KOG2579 Ficolin and related extracellular proteins	Microfibril-associated glycoprotein 4 OS=Bos taurus GN=MFAP4 PE=1 SV=2	NA
CL21.Contig35_All	1959	0	0.46	0	0	0	0	1.98	6.47	4.69	K11131//H/ACA ribonucleoprotein complex subunit 4 [EC:5.4.99.-]+ko03008//Ribosome biogenesis in eukaryotes	XM_020653741.1 PREDICTED: Labrus bergylta dyskerin pseudouridine synthase 1 (dkc1), mRNA	PREDICTED: H/ACA ribonucleoprotein complex subunit 4 isoform X1 [Oreochromis niloticus]	NA	[J] KOG2529 Pseudouridine synthase	H/ACA ribonucleoprotein complex subunit 4 OS=Mus musculus GN=Dkc1 PE=1 SV=4	GO:0006396//RNA processing;GO:0003723//RNA binding;GO:0030529//intracellular ribonucleoprotein complex;GO:0001522//pseudouridine synthesis;GO:0009982//pseudouridine synthase activity;GO:0019013//viral nucleocapsid
CL1202.Contig7_All	3902	3.49	1.92	2.22	7.21	1.9	4.79	15.89	14.63	27.13	K00476//aspartate beta-hydroxylase [EC:1.14.11.16];K22022//mucin-21	XM_020630222.1 PREDICTED: Labrus bergylta fibrous sheath CABYR-binding protein-like (LOC109981430), transcript variant X2, mRNA	PREDICTED: fibrous sheath CABYR-binding protein-like isoform X5 [Paralichthys olivaceus]	Aspartyl beta-hydroxylase N-terminal region	[Y] KOG2992 Nucleolar GTPase/ATPase p130	P17/29C-like protein DDB_G0287399 OS=Dictyostelium discoideum GN=DDB_G0287399 PE=3 SV=1	NA
CL3403.Contig3_All	1721	2.29	0.82	0.84	13.76	2.47	3.15	30.48	22.72	29.52	K10104//ficolin	FJ804420.1 Perca flavescens microfibrillar-associated protein 4 type III mRNA, complete cds	PREDICTED: microfibril-associated glycoprotein 4-like isoform X1 [Lates calcarifer]	Fibrinogen beta and gamma chains, C-terminal globular domain	[R] KOG2579 Ficolin and related extracellular proteins	Microfibril-associated glycoprotein 4 OS=Bos taurus GN=MFAP4 PE=1 SV=2	NA
CL2043.Contig2_All	3712	0.26	0.52	0.22	1.74	2.65	2.1	10.26	14.5	10.57	K15107//solute carrier family 25 (mitochondrial glutamate transporter), member 18/22	XM_018668179.1 PREDICTED: Lates calcarifer mitochondrial glutamate carrier 1-like (LOC108877928), transcript variant X2, mRNA	mitochondrial glutamate carrier 1-like [Labrus bergylta]	Mitochondrial carrier protein	[C] KOG0750 Mitochondrial solute carrier protein	Mitochondrial glutamate carrier 1 OS=Homo sapiens GN=SLC25A22 PE=1 SV=1	NA
CL2065.Contig3_All	1214	21.38	19.49	46.89	65.71	64.77	79.7	138.57	181.82	125.39	K08052//neurofibromin 1+ko01521//EGFR tyrosine kinase inhibitor resistance+ko04010//MAPK signaling pathway+ko04014//Ras signaling pathway;K15717//prostamide/prostaglandin F2alpha synthase [EC:1.11.1.20]+ko00590//Arachidonic acid metabolism+ko01100//Metabolic pathways	XM_018693443.1 PREDICTED: Lates calcarifer redox-regulatory protein FAM213A-like (LOC108894823), mRNA	PREDICTED: redox-regulatory protein FAM213A-like [Lates calcarifer]	NA	[S] KOG4498 Uncharacterized conserved protein	Redox-regulatory protein FAM213A OS=Gallus gallus GN=FAM213A PE=2 SV=2	NA
CL406.Contig5_All	1258	1.81	1.24	1.59	563.63	457.49	139.74	1058.19	2062.21	1808.91	K19928//zona pellucida sperm-binding protein 3	KR338827.1 Thunnus orientalis choriogenin L mRNA, complete cds	choriogenin L [Thunnus orientalis]	Zona pellucida-like domain	[VW] LSE0101 H Receptor-like glycoprotein	Zona pellucida sperm-binding protein 3 OS=Gallus gallus GN=ZP3 PE=1 SV=4	NA
Unigene5794_All	1117	21.76	19.12	27.69	25.11	26.97	23.27	49.19	48.63	50.2	K02739//20S proteasome subunit beta 2 [EC:3.4.25.1]+ko03050//Proteasome	XM_010752845.2 PREDICTED: Larimichthys crocea proteasome subunit beta type-7 (LOC104936758), transcript variant X1, mRNA	PREDICTED: proteasome subunit beta type-7 isoform X1 [Larimichthys crocea] >KKF18189.1 Proteasome subunit beta type-7 [Larimichthys crocea]	Proteasome subunit	[O] KOG0173 20S proteasome, regulatory subunit beta type PSMB7/PSMB10/PUP1	Proteasome subunit beta type-7 OS=Bos taurus GN=PSMB7 PE=1 SV=1	NA
CL565.Contig2_All	892	0.43	0.13	0.14	1.29	1.23	0.61	21.34	11.11	20.87	K17513//C-type lectin superfamily 17 member A	XM_018703459.1 PREDICTED: Lates calcarifer type-2 ice-structuring protein-like (LOC108901810), transcript variant X2, mRNA	PREDICTED: type-2 ice-structuring protein-like [Lates calcarifer] >XP_018558975.1 PREDICTED: type-2 ice-structuring protein-like [Lates calcarifer]	Lectin C-type domain	[RW] LSE0104 H Chondroitin sulfate proteoglycan	Type-2 ice-structuring protein OS=Hemitripterus americanus PE=1 SV=2	NA
Unigene18083_All	1896	1.35	2.07	1.89	2.5	0.09	2.07	13.21	11.31	12.18	K06237//collagen, type IV, alpha+ko05222//Small cell lung cancer+ko04512//ECM-receptor interaction+ko04510//Focal adhesion+ko04933//AGE-RAGE signaling pathway in diabetic complications+ko05146//Amoebiasis+ko04974//Protein digestion and absorption+ko05200//Pathways in cancer+ko04151//PI3K-Akt signaling pathway+ko04926//Relaxin signaling pathway+ko05165//Human papillomavirus infection	EU131872.1 Siniperca chuatsi C1q-like-1 mRNA, complete cds	PREDICTED: mucin-19-like [Callorhinchus milii]	C1q domain	[W] KOG3544 Collagens (type IV and type XIII), and related proteins	Collagen alpha-1(VII) chain OS=Mus musculus GN=Col7a1 PE=1 SV=3	NA
CL2007.Contig2_All	850	188.48	213.83	246.11	198.87	228.04	231.2	509.55	343.26	375.54	K09565//peptidyl-prolyl isomerase F (cyclophilin D) [EC:5.2.1.8]+ko04022//cGMP-PKG signaling pathway+ko04020//Calcium signaling pathway+ko05145//Toxoplasmosis+ko05012//Parkinson's disease+ko05016//Huntington's disease	XM_008296318.1 PREDICTED: Stegastes partitus peptidyl-prolyl cis-trans isomerase-like (LOC103368071), mRNA	PREDICTED: peptidyl-prolyl cis-trans isomerase A-like [Takifugu rubripes]	Cyclophilin type peptidyl-prolyl cis-trans isomerase/CLD	[O] KOG0865 Cyclophilin type peptidyl-prolyl cis-trans isomerase	Peptidyl-prolyl cis-trans isomerase A OS=Rattus norvegicus GN=Ppia PE=1 SV=2	GO:0006457//protein folding;GO:0003755//peptidyl-prolyl cis-trans isomerase activity
Unigene20717_All	692	0	0	0	0.44	0	0	4.1	4.6	3.2	K00237//succinate dehydrogenase (ubiquinone) membrane anchor subunit+ko01200//Carbon metabolism+ko04714//Thermogenesis+ko00020//Citrate cycle (TCA cycle)+ko00190//Oxidative phosphorylation+ko04932//Non-alcoholic fatty liver disease (NAFLD)+ko05010//Alzheimer's disease+ko05012//Parkinson's disease+ko05016//Huntington's disease+ko01100//Metabolic pathways	NA	PREDICTED: uncharacterized protein LOC104955046 [Notothenia coriiceps]	NA	NA	NA	NA
CL1305.Contig1_All	1712	0.28	0.58	0.44	0.14	0.02	0.6	29.36	21.03	26.49	K06210//nicotinamide mononucleotide adenylyltransferase [EC:2.7.7.1 2.7.7.18]+ko00760//Nicotinate and nicotinamide metabolism+ko01100//Metabolic pathways;K14622//retinol binding protein 2+ko04977//Vitamin digestion and absorption	XM_010732768.2 PREDICTED: Larimichthys crocea retinol binding protein 7 (rbp7), mRNA	retinoid-binding protein 7-like [Acanthochromis polyacanthus]	Lipocalin / cytosolic fatty-acid binding protein family	[I] KOG4015 Fatty acid-binding protein FABP	Retinoid-binding protein 7 OS=Mus musculus GN=Rbp7 PE=1 SV=1	NA
CL603.Contig3_All	796	91.83	68.71	69.64	126.69	90.85	124.43	238.48	220.57	216.33	K02437//glycine cleavage system H protein+ko01200//Carbon metabolism+ko00260//Glycine, serine and threonine metabolism+ko01100//Metabolic pathways+ko00630//Glyoxylate and dicarboxylate metabolism	XM_010744780.2 PREDICTED: Larimichthys crocea glycine cleavage system H protein, mitochondrial (LOC104930090), mRNA	Glycine cleavage system H protein, mitochondrial precursor [Anoplopoma fimbria]	Glycine cleavage H-protein	[E] KOG3373 Glycine cleavage system H protein (lipoate-binding)	Glycine cleavage system H protein, mitochondrial OS=Homo sapiens GN=GCSH PE=1 SV=2	NA
CL1744.Contig2_All	1836	1	1.28	0.67	11.47	6.29	11.43	41.52	46.36	34.97	K09871//aquaporin-12	XM_018670310.1 PREDICTED: Lates calcarifer aquaporin-12-like (LOC108879128), mRNA	PREDICTED: aquaporin-12-like [Lates calcarifer]	RNAse P Rpr2/Rpp21/SNM1 subunit domain	[A] KOG4394 RNase P subunit that is not also a subunit of RNase MRP, involved in pre-tRNA processing	Ribonuclease P protein subunit p21 OS=Mus musculus GN=Rpp21 PE=1 SV=2	NA
Unigene1184_All	2505	0.19	0.22	0.06	1.16	0.86	0.47	7.75	11.32	9.82	K10692//ligand of Numb protein X 1/2 [EC:2.3.2.27]	XM_018670195.1 PREDICTED: Lates calcarifer ligand of numb-protein X 1 (lnx1), transcript variant X6, mRNA	PREDICTED: E3 ubiquitin-protein ligase LNX isoform X3 [Larimichthys crocea]	PDZ domain (Also known as DHR or GLGF)	[S] KOG3528 FOG: PDZ domain	E3 ubiquitin-protein ligase LNX OS=Homo sapiens GN=LNX1 PE=1 SV=1	NA
Unigene13209_All	1246	27.75	23.17	32.76	26.92	27.24	25.44	60.27	49.3	48.56	K11147//dehydrogenase/reductase SDR family member 4 [EC:1.1.-.-]+ko04146//Peroxisome+ko00830//Retinol metabolism+ko01100//Metabolic pathways	XM_010748237.2 PREDICTED: Larimichthys crocea dehydrogenase/reductase SDR family member 4 (LOC104932907), mRNA	Dehydrogenase/reductase SDR family member 4 [Anoplopoma fimbria]	Enoyl-(Acyl carrier protein) reductase	[R] KOG0725 Reductases with broad range of substrate specificities	Dehydrogenase/reductase SDR family member 4 (Fragment) OS=Oryctolagus cuniculus GN=DHRS4 PE=1 SV=1	NA
CL3.Contig8_All	1011	45.84	14.26	16.29	107.77	101.65	137.4	238.2	224.69	242.5	K22289//angiopoietin-like 8+ko04979//Cholesterol metabolism	XM_018705033.1 PREDICTED: Lates calcarifer uncharacterized LOC108902967 (LOC108902967), transcript variant X2, mRNA	PREDICTED: uncharacterized protein LOC108902967 isoform X2 [Lates calcarifer]	Protein of unknown function (DUF760)	NA	Angiopoietin-like protein 8 OS=Homo sapiens GN=ANGPTL8 PE=1 SV=1	NA
Unigene7412_All	2616	0.75	1.29	0.67	2.97	1.98	3.72	11.37	11.38	12.15	K04659//thrombospondin 2/3/4/5+ko04145//Phagosome+ko04512//ECM-receptor interaction+ko04510//Focal adhesion+ko05144//Malaria+ko04151//PI3K-Akt signaling pathway+ko05165//Human papillomavirus infection	XM_018673012.1 PREDICTED: Lates calcarifer cartilage oligomeric matrix protein (comp), mRNA	PREDICTED: LOW QUALITY PROTEIN: cartilage oligomeric matrix protein [Lates calcarifer]	Thrombospondin C-terminal region	[W] TWOG0102 Thrombospondin/Oligomeric matrix protein precursor (COMP)	Thrombospondin-4 OS=Homo sapiens GN=THBS4 PE=1 SV=2	NA
Unigene4318_All	670	0	0	0.22	0.44	0.12	0	3.44	5.33	6.32	K17854//cytochrome P450 family 2 subfamily K	XM_018682927.1 PREDICTED: Lates calcarifer cytochrome P450 2K1-like (LOC108887476), mRNA	PREDICTED: cytochrome P450 2K1-like [Lates calcarifer]	NA	[Q] KOG0156 Cytochrome P450 CYP2 subfamily	Cytochrome P450 2K1 OS=Oncorhynchus mykiss GN=cyp2k1 PE=2 SV=1	NA
CL3043.Contig2_All	2043	7.38	8.31	6.64	6.97	5.61	6.41	23.39	25.93	28.47	K05155//tumor necrosis factor receptor superfamily member 19+ko04060//Cytokine-cytokine receptor interaction	XM_010733584.2 PREDICTED: Larimichthys crocea TNF receptor superfamily member 19 (tnfrsf19), mRNA	Tumor necrosis factor receptor superfamily member 19 [Larimichthys crocea]	TNFR/NGFR cysteine-rich region	NA	Tumor necrosis factor receptor superfamily member 19 OS=Mus musculus GN=Tnfrsf19 PE=2 SV=2	NA
CL2007.Contig1_All	650	508.3	448.58	540.03	499.41	399.66	495.46	891.47	735.08	789.08	K20638//Rho GTPase-activating protein 17+ko04530//Tight junction;K10955//mucin-2+ko05226//Gastric cancer+ko05146//Amoebiasis	XM_018663454.1 PREDICTED: Lates calcarifer peptidyl-prolyl cis-trans isomerase-like (LOC108874897), partial mRNA	PREDICTED: extensin-2-like [Nasonia vitripennis]	Cyclophilin type peptidyl-prolyl cis-trans isomerase/CLD	[T] KOG3751 Growth factor receptor-bound proteins (GRB7, GRB10, GRB14)	Zinc finger homeobox protein 4 OS=Gallus gallus GN=ZFHX4 PE=2 SV=2	NA
Unigene6106_All	559	0	0.16	0.07	0.82	0.47	3.3	123.7	125.39	79.48	K13826//hemoglobin subunit zeta;K13822//hemoglobin subunit alpha+ko05144//Malaria+ko05143//African trypanosomiasis	XM_018705046.1 PREDICTED: Lates calcarifer hemoglobin subunit alpha-A-like (LOC108902978), mRNA	hemoglobin subunit alpha-A [Fundulus heteroclitus]	Globin	[C] KOG3378 Globins and related hemoproteins	Hemoglobin subunit alpha-A OS=Seriola quinqueradiata GN=hbaa PE=2 SV=3	GO:0020037//heme binding;GO:0005506//iron ion binding;GO:0005344//oxygen carrier activity;GO:0019825//oxygen binding;GO:0005833//hemoglobin complex
CL154.Contig29_All	5328	2.52	0.08	0	1.55	0.42	4.17	22.06	7.93	9.22	K18966//sulfinoalanine decarboxylase / aspartate 1-decarboxylase [EC:4.1.1.29 4.1.1.11]+ko00410//beta-Alanine metabolism+ko00770//Pantothenate and CoA biosynthesis+ko00430//Taurine and hypotaurine metabolism+ko01100//Metabolic pathways	XM_010736098.2 PREDICTED: Larimichthys crocea glutamate decarboxylase like 1 (gadl1), mRNA	PREDICTED: acidic amino acid decarboxylase GADL1 isoform X2 [Lates calcarifer]	Pyridoxal-dependent decarboxylase conserved domain	[E] KOG0629 Glutamate decarboxylase and related proteins	Acidic amino acid decarboxylase GADL1 OS=Mus musculus GN=Gadl1 PE=1 SV=3	NA
Unigene3540_All	2177	31.35	38.07	50.66	141.27	112.49	140.95	319.18	240.56	284.81	K17286//erythrocyte band 7 integral membrane protein;K19934//calcium-binding protein;K12804//proline-serine-threonine phosphatase interacting protein 1+ko04621//NOD-like receptor signaling pathway	XM_019267753.1 PREDICTED: Larimichthys crocea calumenin (LOC104939438), transcript variant X1, mRNA	PREDICTED: calumenin-like isoform X2 [Lates calcarifer]	EF hand	[TU] KOG4223 Reticulocalbin, calumenin, DNA supercoiling factor, and related Ca2+-binding proteins of the CREC family (EF-Hand protein superfamily)	Calumenin OS=Oryctolagus cuniculus GN=CALU PE=1 SV=2	NA
Unigene15111_All	1606	26.9	27.73	33.56	44.73	42.69	35.3	75.21	80.28	79.43	K02726//20S proteasome subunit alpha 2 [EC:3.4.25.1]+ko03050//Proteasome	XM_010742309.2 PREDICTED: Larimichthys crocea proteasome subunit alpha 2 (psma2), mRNA	PREDICTED: proteasome subunit alpha type-2 [Stegastes partitus] >XP_010740611.1 PREDICTED: proteasome subunit alpha type-2 [Larimichthys crocea] >XP_018539446.1 PREDICTED: proteasome subunit alpha type-2 [Lates calcarifer] >XP_019946990.1 PREDICTED: proteasome subunit alpha type-2 [Paralichthys olivaceus] >XP_020452866.1 proteasome subunit alpha type-2 [Monopterus albus] >XP_022045386.1 proteasom…	Proteasome subunit	[O] KOG0181 20S proteasome, regulatory subunit alpha type PSMA2/PRE8	Proteasome subunit alpha type-2 OS=Carassius auratus GN=psma2 PE=2 SV=3	GO:0019773//proteasome core complex, alpha-subunit complex;GO:0005634//nucleus;GO:0006511//ubiquitin-dependent protein catabolic process;GO:0004298//threonine-type endopeptidase activity;GO:0005737//cytoplasm
Unigene3318_All	3729	27.79	27.19	26.05	22.79	26.81	24.36	43.15	59.89	52.98	NA	XM_018664614.1 PREDICTED: Lates calcarifer 5'-nucleotidase, cytosolic II (nt5c2), transcript variant X2, mRNA	NA	NA	NA	NA	NA
Unigene7842_All	3451	0.33	0.07	0.01	0.15	0.16	0.32	6.98	9.11	5.27	K04865//voltage-dependent calcium channel beta-4+ko05414//Dilated cardiomyopathy (DCM)+ko05410//Hypertrophic cardiomyopathy (HCM)+ko05412//Arrhythmogenic right ventricular cardiomyopathy (ARVC)+ko04261//Adrenergic signaling in cardiomyocytes+ko04260//Cardiac muscle contraction+ko04010//MAPK signaling pathway+ko04921//Oxytocin signaling pathway	XM_010729905.2 PREDICTED: Larimichthys crocea calcium voltage-gated channel auxiliary subunit beta 4 (cacnb4), transcript variant X1, mRNA	PREDICTED: voltage-dependent L-type calcium channel subunit beta-4 isoform X1 [Larimichthys crocea] >KKF11902.1 Voltage-dependent L-type calcium channel subunit beta-4 [Larimichthys crocea]	Guanylate kinase	[PT] KOG3812 L-type voltage-dependent Ca2+ channel, beta subunit	Voltage-dependent L-type calcium channel subunit beta-4 OS=Rattus norvegicus GN=Cacnb4 PE=1 SV=2	NA
CL467.Contig3_All	1838	0	0	0.18	5.77	1.65	44.97	990.64	36.01	1015.82	K18626//trichohyalin;K18273//alpha-tectorin	FJ804421.1 Perca flavescens vitellogenin Ab mRNA, partial cds	PREDICTED: vitellogenin-2-like [Lates calcarifer]	Domain of unknown function (DUF1944)	[WV] KOG1216 von Willebrand factor and related coagulation proteins	Vitellogenin-2 OS=Fundulus heteroclitus PE=1 SV=1	NA
the genes of post-weaning stage lowest expressed among three weaning stages
CL1086.Contig1_All	4755	13.28	11.77	7.44	10.74	15.19	7.04	2.54	4.36	2.6	NA	XM_020635949.1 PREDICTED: Labrus bergylta cold shock domain containing E1 (csde1), transcript variant X7, mRNA	cold shock domain-containing protein E1 isoform X5 [Acanthochromis polyacanthus]	'Cold-shock' DNA-binding domain	NA	Cold shock domain-containing protein E1 OS=Homo sapiens GN=CSDE1 PE=1 SV=2	NA
Unigene11282_All	2353	51.4	53.37	46.97	48.53	58.65	51.87	30.25	28.45	22.44	K17231//iodotyrosine deiodinase [EC:1.21.1.1]+ko04918//Thyroid hormone synthesis	XM_019269855.1 PREDICTED: Larimichthys crocea iodotyrosine deiodinase 1-like (LOC109141009), mRNA	PREDICTED: iodotyrosine deiodinase 1-like [Larimichthys crocea]	Nitroreductase family	[C] KOG3936 Nitroreductases	Iodotyrosine deiodinase 1 OS=Homo sapiens GN=IYD PE=1 SV=2	NA
CL3511.Contig16_All	3466	46.18	47.56	15.08	30.12	45.27	25.2	8.3	11.06	12.26	K19014//inter-alpha-trypsin inhibitor heavy chain H1	XM_018681464.1 PREDICTED: Lates calcarifer inter-alpha-trypsin inhibitor heavy chain H3-like (LOC108886538), transcript variant X8, mRNA	PREDICTED: inter-alpha-trypsin inhibitor heavy chain H3-like isoform X8 [Lates calcarifer]	Vault protein inter-alpha-trypsin domain	[O] LSE2193 H Plasma inter-alpha-trypsin inhibitor	Inter-alpha-trypsin inhibitor heavy chain H3 OS=Homo sapiens GN=ITIH3 PE=1 SV=2	NA
CL2075.Contig3_All	2276	275.56	246.7	280.68	234.58	313.73	297.51	163.31	174.37	158.22	K03997//complement component 8 subunit alpha+ko05322//Systemic lupus erythematosus+ko04610//Complement and coagulation cascades+ko05146//Amoebiasis+ko05020//Prion diseases	KP121428.1 Siniperca chuatsi complement component 8 alpha mRNA, complete cds	complement component 8 alpha [Siniperca chuatsi]	MAC/Perforin domain	[V] LSE0225 H Perforin/Complement components 6, 7, 8, 9	Complement component C8 alpha chain OS=Homo sapiens GN=C8A PE=1 SV=2	NA
Unigene252_All	1333	20.14	14.68	12.94	15.47	19.5	14.92	3.16	5.94	6.86	K00235//succinate dehydrogenase (ubiquinone) iron-sulfur subunit [EC:1.3.5.1]+ko01200//Carbon metabolism+ko04714//Thermogenesis+ko00020//Citrate cycle (TCA cycle)+ko00190//Oxidative phosphorylation+ko04932//Non-alcoholic fatty liver disease (NAFLD)+ko05010//Alzheimer's disease+ko05012//Parkinson's disease+ko05016//Huntington's disease+ko01100//Metabolic pathways	BT082758.1 Anoplopoma fimbria clone afim-evh-006-103 Succinate dehydrogenase iron-sulfur subunit, mitochondrial precursor putative mRNA, complete cds	succinate dehydrogenase [ubiquinone] iron-sulfur subunit, mitochondrial-like [Labrus bergylta]	2Fe-2S iron-sulfur cluster binding domain	[C] KOG3049 Succinate dehydrogenase, Fe-S protein subunit	Succinate dehydrogenase [ubiquinone] iron-sulfur subunit, mitochondrial OS=Danio rerio GN=sdhb PE=2 SV=1	NA
CL104.Contig1_All	3554	557.71	473.62	407.5	222.64	259.71	213.38	166.02	138.43	158.99	K12866//WW domain-binding protein 11+ko03040//Spliceosome	XM_010795198.1 PREDICTED: Notothenia coriiceps chromosome unknown open reading frame, human C6orf58 (LOC104966070), mRNA	PREDICTED: protein LEG1 homolog [Lates calcarifer]	Mouse protein of unknown function (DUF781)	[S] KOG4672 Uncharacterized conserved low complexity protein	Protein LEG1 homolog OS=Oncorhynchus mykiss GN=leg1 PE=2 SV=1	NA
Unigene11208_All	3274	122.05	117.23	88.55	39.36	47.5	55.69	27.98	15.12	20.4	K00315//dimethylglycine dehydrogenase [EC:1.5.8.4]+ko00260//Glycine, serine and threonine metabolism+ko01100//Metabolic pathways	KX171013.1 Sciaenops ocellatus dimethylglycine dehydrogenase (DmgDh) mRNA, complete cds	PREDICTED: LOW QUALITY PROTEIN: dimethylglycine dehydrogenase, mitochondrial [Lates calcarifer]	Aminomethyltransferase folate-binding domain	[E] KOG2844 Dimethylglycine dehydrogenase precursor	Dimethylglycine dehydrogenase, mitochondrial OS=Rattus norvegicus GN=Dmgdh PE=1 SV=1	NA
Unigene18519_All	3041	36.84	37	31.47	20.86	35.58	23.59	4.03	5.8	5.52	K09877//aquaporin-9+ko04976//Bile secretion	KC589387.1 Sparus aurata aquaporin-9b mRNA, complete cds	aquaporin-9 [Acanthochromis polyacanthus]	Major intrinsic protein	[G] KOG0224 Aquaporin (major intrinsic protein family)	Aquaporin-9 OS=Homo sapiens GN=AQP9 PE=2 SV=2	NA
CL2005.Contig4_All	1479	70.69	25.7	20.01	6.03	20.33	14.31	2.69	2.58	2.69	K08106//N-acetylgalactosamine 4-sulfate 6-O-sulfotransferase [EC:2.8.2.33]+ko00532//Glycosaminoglycan biosynthesis - chondroitin sulfate / dermatan sulfate;K06777//receptor-type tyrosine-protein phosphatase delta [EC:3.1.3.48]	XM_018685481.1 PREDICTED: Lates calcarifer uncharacterized LOC108889124 (LOC108889124), transcript variant X2, mRNA	PREDICTED: uncharacterized protein LOC108889124 [Lates calcarifer] >XP_018540997.1 PREDICTED: uncharacterized protein LOC108889124 [Lates calcarifer]	F5/8 type C domain	NA	Fucolectin-4 OS=Anguilla japonica PE=2 SV=1	NA
CL615.Contig1_All	5164	8.88	1.19	3.98	4.78	8.41	6.67	1.15	0	0	K05664//ATP-binding cassette, subfamily B (MDR/TAP), member 11+ko01522//Endocrine resistance+ko04979//Cholesterol metabolism+ko04976//Bile secretion+ko02010//ABC transporters	XM_019257483.1 PREDICTED: Larimichthys crocea bile salt export pump-like (LOC104926399), transcript variant X3, mRNA	PREDICTED: bile salt export pump-like isoform X2 [Lates calcarifer]	ABC transporter transmembrane region	[Q] KOG0055 Multidrug/pheromone exporter, ABC superfamily	Bile salt export pump OS=Homo sapiens GN=ABCB11 PE=1 SV=2	NA
CL871.Contig5_All	4599	17.44	17.44	5.08	4.3	12.26	8.2	1.43	1.78	1.64	K09058//thyrotrophic embryonic factor	XM_018685448.1 PREDICTED: Lates calcarifer thyrotroph embryonic factor-like (LOC108889113), transcript variant X3, mRNA	PREDICTED: thyrotroph embryonic factor-like isoform X3 [Stegastes partitus]	Basic region leucine zipper	[K] KOG3119 Basic region leucine zipper transcription factor	Transcription factor VBP OS=Gallus gallus GN=TEF PE=1 SV=2	NA
CL3386.Contig2_All	1307	139.62	93.71	43.71	43.9	13.66	42.04	2.24	1.46	4.27	NA	XR_001808476.1 PREDICTED: Kryptolebias marmoratus uncharacterized LOC108232861 (LOC108232861), ncRNA	PREDICTED: uncharacterized protein LOC101487086 isoform X1 [Maylandia zebra]	NA	NA	NA	NA
CL1748.Contig2_All	3640	16.8	16.24	16.95	85.29	6.05	12.81	5.26	7.17	4.24	K00613//glycine amidinotransferase [EC:2.1.4.1]+ko00330//Arginine and proline metabolism+ko00260//Glycine, serine and threonine metabolism+ko01100//Metabolic pathways	XM_019265507.1 PREDICTED: Larimichthys crocea glycine amidinotransferase (gatm), transcript variant X2, mRNA	PREDICTED: glycine amidinotransferase, mitochondrial [Lates calcarifer]	Amidinotransferase	NA	Glycine amidinotransferase, mitochondrial OS=Gallus gallus GN=GATM PE=2 SV=2	GO:0015067//amidinotransferase activity
CL2720.Contig2_All	3309	75.26	36.89	40.47	32.04	48.03	25.84	10.91	11.57	10.15	K03334//L-amino-acid oxidase [EC:1.4.3.2]+ko00250//Alanine, aspartate and glutamate metabolism+ko00280//Valine, leucine and isoleucine degradation+ko00400//Phenylalanine, tyrosine and tryptophan biosynthesis+ko00360//Phenylalanine metabolism+ko00380//Tryptophan metabolism+ko00350//Tyrosine metabolism+ko01100//Metabolic pathways+ko00270//Cysteine and methionine metabolism	AB218876.1 Sebastes schlegeli lao mRNA for skin mucus antibacterial l-amino acid oxidase, complete cds	PREDICTED: LOW QUALITY PROTEIN: L-amino-acid oxidase-like [Lates calcarifer]	Flavin containing amine oxidoreductase	[Q] KOG0029 Amine oxidase	L-amino-acid oxidase OS=Siganus canaliculatus PE=1 SV=2	GO:0016491//oxidoreductase activity
Unigene18076_All	1893	17.84	19.31	11.75	14.64	19.9	8.95	5.71	3.82	2.87	K05692//actin beta/gamma 1+ko04391//Hippo signaling pathway - fly+ko04390//Hippo signaling pathway+ko05414//Dilated cardiomyopathy (DCM)+ko05416//Viral myocarditis+ko05410//Hypertrophic cardiomyopathy (HCM)+ko05412//Arrhythmogenic right ventricular cardiomyopathy (ARVC)+ko04145//Phagosome+ko05132//Salmonella infection+ko05130//Pathogenic Escherichia coli infection+ko05131//Shigellosis+ko04810//Re…	XM_010733633.2 PREDICTED: Larimichthys crocea actin, cytoplasmic 2 (LOC104921174), mRNA	PREDICTED: LOW QUALITY PROTEIN: actin, cytoplasmic 2-like [Neolamprologus brichardi]	Actin	[Z] KOG0676 Actin and related proteins	Actin (Fragment) OS=Lumbricus rubellus PE=2 SV=1	GO:0097433//dense body;GO:0005856//cytoskeleton;GO:0005524//ATP binding;GO:0005925//focal adhesion;GO:0005886//plasma membrane
CL294.Contig7_All	2019	596.35	781.1	631.22	417.46	441.17	437.59	311.3	263.89	317.59	K03841//fructose-1,6-bisphosphatase I [EC:3.1.3.11]+ko01200//Carbon metabolism+ko04910//Insulin signaling pathway+ko00010//Glycolysis / Gluconeogenesis+ko00051//Fructose and mannose metabolism+ko04152//AMPK signaling pathway+ko00030//Pentose phosphate pathway+ko01100//Metabolic pathways	JN897396.1 Lateolabrax japonicus fructose-1,6-bisphosphatase mRNA, complete cds	fructose-1,6-bisphosphatase 1-like [Acanthochromis polyacanthus] >XP_022047279.1 fructose-1,6-bisphosphatase 1-like [Acanthochromis polyacanthus]	Fructose-1-6-bisphosphatase, N-terminal domain	[G] KOG1458 Fructose-1,6-bisphosphatase	Fructose-1,6-bisphosphatase 1 OS=Oryctolagus cuniculus GN=FBP1 PE=1 SV=4	GO:0071391//cellular response to estrogen stimulus;GO:0005975//carbohydrate metabolic process;GO:0042132//fructose 1,6-bisphosphate 1-phosphatase activity
CL760.Contig5_All	3017	2274.73	1553.89	3076.66	987.92	3085.53	1828.1	336.82	420.96	817.78	K18977//hemopexin	JQ268275.1 Oplegnathus fasciatus warm-temperature-acclimation-related 65-kDa protein (Wap65-1) mRNA, complete cds	TPA_exp: warm temperature acclimation protein 65-1 [Dicentrarchus labrax]	Hemopexin	[OW] KOG1565 Gelatinase A and related matrix metalloproteases	Hemopexin OS=Danio rerio GN=hpx PE=2 SV=2	GO:0006879//cellular iron ion homeostasis;GO:0015232//heme transporter activity;GO:0046872//metal ion binding;GO:0005623//cell;GO:0005576//extracellular region
CL381.Contig5_All	1610	348.9	317.84	263.62	247.46	213.24	222.71	64.92	105.34	99.72	K12473//low-density lipoprotein receptor+ko04144//Endocytosis+ko04913//Ovarian steroidogenesis+ko05145//Toxoplasmosis+ko04979//Cholesterol metabolism+ko04976//Bile secretion+ko04934//Cushing's syndrome+ko04927//Cortisol synthesis and secretion+ko04925//Aldosterone synthesis and secretion+ko05160//Hepatitis C	XM_008292268.1 PREDICTED: Stegastes partitus SWI/SNF related, matrix associated, actin dependent regulator of chromatin, subfamily a, member 4 (smarca4), transcript variant X2, mRNA	PREDICTED: low-density lipoprotein receptor [Chlorocebus sabaeus]	NA	[T] KOG1215 Low-density lipoprotein receptors containing Ca2+-binding EGF-like domains	Low-density lipoprotein receptor 1 OS=Xenopus laevis GN=ldlr-a PE=1 SV=1	NA
CL147.Contig2_All	1297	24.01	12.39	26.18	19.22	12.4	15.75	6.97	4.25	6.42	K16949//amine sulfotransferase [EC:2.8.2.3]	XM_010750166.2 PREDICTED: Larimichthys crocea amine sulfotransferase-like (LOC104934489), mRNA	PREDICTED: amine sulfotransferase-like [Larimichthys crocea] >KKF30307.1 Amine sulfotransferase [Larimichthys crocea]	Sulfotransferase domain	[R] KOG1584 Sulfotransferase	Amine sulfotransferase OS=Oryctolagus cuniculus GN=SULT3A1 PE=1 SV=1	GO:0008146//sulfotransferase activity
CL351.Contig1_All	946	3.6	22.63	48.62	22.2	39.87	23.2	4.6	5.08	2.76	K17308//alpha-1-acid glycoprotein 1	JF430635.1 Epinephelus bruneus clone CL64_1 hypothetical protein mRNA, partial cds	hypothetical protein, partial [Epinephelus bruneus]	ApoM domain	NA	NA	NA
CL1530.Contig1_All	482	1726.38	1101.73	779.72	673.44	920.87	832.49	297.05	359.51	331.89	K18271//retinol-binding protein 4	KP739863.1 Dicentrarchus labrax retinol-binding protein 4 (rbp4) mRNA, complete cds	RBP4 [Trachinotus ovatus]	Lipocalin / cytosolic fatty-acid binding protein family	[R] LSE3237 H Lipocalin domain protein	Retinol-binding protein 4-A OS=Oncorhynchus mykiss GN=rbp4a PE=1 SV=2	NA
CL3386.Contig4_All	1628	42.11	56.2	38.9	15.05	12.43	23.54	0.76	6.01	2.21	NA	XR_001808476.1 PREDICTED: Kryptolebias marmoratus uncharacterized LOC108232861 (LOC108232861), ncRNA	Protein translocase subunit SecA [Larimichthys crocea]	Hemopexin	NA	NA	NA
Unigene15025_All	2525	96.5	67.02	71.94	134.17	128.63	154.28	44.1	42.45	33.28	K01895//acetyl-CoA synthetase [EC:6.2.1.1]+ko01200//Carbon metabolism+ko00010//Glycolysis / Gluconeogenesis+ko00640//Propanoate metabolism+ko00620//Pyruvate metabolism+ko01100//Metabolic pathways+ko00630//Glyoxylate and dicarboxylate metabolism	XM_018678023.1 PREDICTED: Lates calcarifer acetyl-coenzyme A synthetase, cytoplasmic-like (LOC108884237), mRNA	PREDICTED: acetyl-coenzyme A synthetase, cytoplasmic [Larimichthys crocea] >XP_019124446.1 PREDICTED: acetyl-coenzyme A synthetase, cytoplasmic [Larimichthys crocea] >KKF21018.1 Acetyl-coenzyme A synthetase, cytoplasmic [Larimichthys crocea]	AMP-binding enzyme	[I] KOG1175 Acyl-CoA synthetase	Acetyl-coenzyme A synthetase, cytoplasmic OS=Homo sapiens GN=ACSS2 PE=1 SV=1	GO:0019427//acetyl-CoA biosynthetic process from acetate;GO:0003987//acetate-CoA ligase activity;GO:0005524//ATP binding;GO:0016208//AMP binding
CL3511.Contig15_All	3084	199.22	181.43	37.7	131.19	214.56	111.86	20.33	59.79	13.98	K19014//inter-alpha-trypsin inhibitor heavy chain H1	XM_018681464.1 PREDICTED: Lates calcarifer inter-alpha-trypsin inhibitor heavy chain H3-like (LOC108886538), transcript variant X8, mRNA	PREDICTED: inter-alpha-trypsin inhibitor heavy chain H3-like isoform X8 [Lates calcarifer]	Vault protein inter-alpha-trypsin domain	[O] LSE2193 H Plasma inter-alpha-trypsin inhibitor	Inter-alpha-trypsin inhibitor heavy chain H3 OS=Homo sapiens GN=ITIH3 PE=1 SV=2	NA
Unigene2091_All	5778	30.93	29.04	19.43	25.97	40.77	30.28	12.57	10.98	9.13	K03906//coagulation factor XIII B polypeptide+ko04610//Complement and coagulation cascades	XM_018677259.1 PREDICTED: Lates calcarifer complement factor H-like (LOC108883780), mRNA	complement factor H-like [Labrus bergylta]	Sushi repeat (SCR repeat)	[TV] KOG4297 C-type lectin	Complement factor H OS=Mus musculus GN=Cfh PE=1 SV=2	NA
Unigene8740_All	1715	71.06	54.96	46.27	70.64	84.54	63.96	23.54	27.13	20.1	K08057//calreticulin+ko04145//Phagosome+ko04141//Protein processing in endoplasmic reticulum+ko04612//Antigen processing and presentation+ko05142//Chagas disease (American trypanosomiasis)+ko05163//Human cytomegalovirus infection+ko05166//HTLV-I infection	XM_010743828.2 PREDICTED: Larimichthys crocea calreticulin-like (LOC104929336), mRNA	PREDICTED: calreticulin-like [Pundamilia nyererei]	Calreticulin family	[O] KOG0674 Calreticulin	Calreticulin OS=Cricetulus griseus GN=CALR PE=1 SV=1	NA
CL1674.Contig1_All	2345	216.83	204.42	206.21	124.18	139.4	118.76	75.08	76.41	64.84	K01202//galactosylceramidase [EC:3.2.1.46]+ko04142//Lysosome+ko00600//Sphingolipid metabolism+ko01100//Metabolic pathways	XM_010742513.2 PREDICTED: Larimichthys crocea galactosylceramidase (galc), transcript variant X2, mRNA	PREDICTED: galactocerebrosidase isoform X2 [Stegastes partitus]	Glycosyl hydrolase family 59	NA	Galactocerebrosidase OS=Salmo salar GN=galc PE=2 SV=1	GO:0004336//galactosylceramidase activity;GO:0006683//galactosylceramide catabolic process
CL276.Contig3_All	1276	40.72	30.62	45.77	40.93	47.67	42.93	24.34	12.94	7.22	NA	XR_001808476.1 PREDICTED: Kryptolebias marmoratus uncharacterized LOC108232861 (LOC108232861), ncRNA	Protein translocase subunit SecA [Larimichthys crocea]	RNSP1-SAP18 binding (RSB) motif	NA	NA	NA
CL213.Contig1_All	1441	52.63	30.77	22.47	23.48	39.65	19.63	9.82	15.68	7.56	K06051//delta+ko01522//Endocrine resistance+ko04658//Th1 and Th2 cell differentiation+ko05200//Pathways in cancer+ko05224//Breast cancer+ko04330//Notch signaling pathway	XM_018687151.1 PREDICTED: Lates calcarifer delta like canonical Notch ligand 3 (dll3), mRNA	delta-like protein C isoform X1 [Acanthochromis polyacanthus]	Delta serrate ligand	[T] KOG1217 Fibrillins and related proteins containing Ca2+-binding EGF-like domains	Delta-like protein B OS=Danio rerio GN=dlb PE=1 SV=1	NA
CL13.Contig3_All	6332	24.49	30.32	20.71	20.52	15.01	21.56	5.99	4.04	3.74	K00207//dihydropyrimidine dehydrogenase (NADP+) [EC:1.3.1.2]+ko00410//beta-Alanine metabolism+ko00983//Drug metabolism - other enzymes+ko00770//Pantothenate and CoA biosynthesis+ko00240//Pyrimidine metabolism+ko01100//Metabolic pathways	XM_010749471.2 PREDICTED: Larimichthys crocea dihydropyrimidine dehydrogenase (dpyd), mRNA	PREDICTED: dihydropyrimidine dehydrogenase [NADP(+)] [Lates calcarifer]	Dihydroorotate dehydrogenase	[F] KOG1799 Dihydropyrimidine dehydrogenase	Dihydropyrimidine dehydrogenase [NADP(+)] OS=Danio rerio GN=dpyd PE=2 SV=1	NA
CL649.Contig8_All	1867	59.08	80.6	56.33	63.35	58	62.22	16.67	13.37	13.99	K03257//translation initiation factor 4A+ko03013//RNA transport	XM_018677224.1 PREDICTED: Lates calcarifer eukaryotic translation initiation factor 4A2 (eif4a2), mRNA	PREDICTED: eukaryotic initiation factor 4A-II [Lates calcarifer] >XP_020442424.1 eukaryotic initiation factor 4A-II [Monopterus albus]	DEAD/DEAH box helicase	[J] KOG0327 Translation initiation factor 4F, helicase subunit (eIF-4A) and related helicases	Eukaryotic initiation factor 4A-II OS=Gallus gallus GN=EIF4A2 PE=2 SV=1	GO:0005524//ATP binding;GO:0004386//helicase activity;GO:0003676//nucleic acid binding
Unigene2200_All	2063	1031.42	744.34	1269.54	780.8	1006.85	811.75	548.99	463.55	597.76	K01323//coagulation factor XI [EC:3.4.21.27]+ko04610//Complement and coagulation cascades;K01324//plasma kallikrein [EC:3.4.21.34]+ko04610//Complement and coagulation cascades	XM_010732691.2 PREDICTED: Larimichthys crocea coagulation factor XI-like (LOC104920427), mRNA	PREDICTED: uncharacterized protein LOC108900366 [Lates calcarifer]	PAN domain	[E] KOG3627 Trypsin	Plasma kallikrein OS=Mus musculus GN=Klkb1 PE=1 SV=2	NA
CL121.Contig6_All	1256	383.56	513.93	415.2	424.69	386.04	390.97	219.91	219.61	250.45	K04004//complement factor H+ko04610//Complement and coagulation cascades+ko05150//Staphylococcus aureus infection	XM_019277350.1 PREDICTED: Larimichthys crocea complement factor H-like (LOC104936281), mRNA	Complement factor H [Larimichthys crocea]	Sushi repeat (SCR repeat)	[TV] KOG4297 C-type lectin	Complement factor H OS=Bos taurus GN=CFH PE=1 SV=3	NA
CL351.Contig2_All	896	20.01	80.74	314.69	136.36	175.05	151.86	19.78	25.4	18.91	K17308//alpha-1-acid glycoprotein 1	JF430634.1 Epinephelus bruneus clone CL133_1 hypothetical protein mRNA, partial cds	hypothetical protein, partial [Epinephelus bruneus]	ApoM domain	NA	NA	NA
CL3419.Contig16_All	4205	20.62	22.27	44.32	15.22	27.49	34.13	7.77	10.6	9.73	K00457//4-hydroxyphenylpyruvate dioxygenase [EC:1.13.11.27]+ko00360//Phenylalanine metabolism+ko00130//Ubiquinone and other terpenoid-quinone biosynthesis+ko00350//Tyrosine metabolism+ko01100//Metabolic pathways	XM_020600604.1 PREDICTED: Monopterus albus 4-hydroxyphenylpyruvate dioxygenase (LOC109960470), mRNA	PREDICTED: 4-hydroxyphenylpyruvate dioxygenase [Kryptolebias marmoratus]	Glyoxalase/Bleomycin resistance protein/Dioxygenase superfamily	[E] KOG0638 4-hydroxyphenylpyruvate dioxygenase	4-hydroxyphenylpyruvate dioxygenase OS=Danio rerio GN=hpd PE=2 SV=1	GO:0004462//lactoylglutathione lyase activity;GO:0009072//aromatic amino acid family metabolic process;GO:0046872//metal ion binding;GO:0003868//4-hydroxyphenylpyruvate dioxygenase activity
Unigene3010_All	1649	12.52	62.26	167.44	147.64	218.14	138.99	14.67	20.89	17.53	K17308//alpha-1-acid glycoprotein 1	JF430635.1 Epinephelus bruneus clone CL64_1 hypothetical protein mRNA, partial cds	hypothetical protein, partial [Epinephelus bruneus]	ApoM domain	NA	NA	NA
CL3197.Contig3_All	10196	37.91	32.35	48.73	27.85	33.22	33.73	7.04	3.98	2.05	K18626//trichohyalin	XM_013268915.2 PREDICTED: Oreochromis niloticus uncharacterized LOC106097928 (LOC106097928), mRNA	PREDICTED: uncharacterized protein LOC102080835 [Oreochromis niloticus]	SecA DEAD-like domain	[W] LSE0345 A 12S cruciferin seed storage protein/vicilin-like seed storage protein	Trichohyalin OS=Homo sapiens GN=TCHH PE=1 SV=2	NA
Unigene16582_All	3214	394.92	457.87	337.54	270.12	322.15	290.65	182.15	146.73	166.01	K00261//glutamate dehydrogenase (NAD(P)+) [EC:1.4.1.3]+ko00910//Nitrogen metabolism+ko04217//Necroptosis+ko01200//Carbon metabolism+ko00250//Alanine, aspartate and glutamate metabolism+ko00471//D-Glutamine and D-glutamate metabolism+ko00220//Arginine biosynthesis+ko04964//Proximal tubule bicarbonate reclamation+ko01100//Metabolic pathways	XM_018675538.1 PREDICTED: Lates calcarifer glutamate dehydrogenase, mitochondrial (LOC108882815), mRNA	PREDICTED: glutamate dehydrogenase, mitochondrial [Lates calcarifer]	Glu/Leu/Phe/Val dehydrogenase, dimerisation domain	[E] KOG2250 Glutamate/leucine/phenylalanine/valine dehydrogenases	Glutamate dehydrogenase, mitochondrial OS=Chaenocephalus aceratus GN=glud1 PE=1 SV=1	GO:0006520//cellular amino acid metabolic process;GO:0016639//oxidoreductase activity, acting on the CH-NH2 group of donors, NAD or NADP as acceptor
CL180.Contig8_All	1648	157.99	153.28	146.82	133.95	128	128.37	53.72	56.53	62.18	K14361//organic solute transporter subunit beta+ko04976//Bile secretion;K12494//PH and SEC7 domain-containing protein+ko04144//Endocytosis	XM_010755554.2 PREDICTED: Larimichthys crocea Organic solute transporter subunit beta (LOC104939079), mRNA	PREDICTED: uncharacterized protein LOC104939079 [Larimichthys crocea] >KKF21350.1 Organic solute transporter subunit beta [Larimichthys crocea]	Organic solute transporter subunit beta protein	NA	Organic solute transporter subunit beta OS=Leucoraja erinacea GN=slc51b PE=1 SV=1	GO:0046982//protein heterodimerization activity;GO:0016021//integral component of membrane;GO:0015721//bile acid and bile salt transport;GO:0005886//plasma membrane;GO:0005215//transporter activity
CL2457.Contig1_All	853	25.78	1.68	0.79	10.12	35.25	1.94	0	0.69	0.74	K03898//kininogen+ko04610//Complement and coagulation cascades	XM_018670826.1 PREDICTED: Lates calcarifer uncharacterized LOC108879532 (LOC108879532), mRNA	PREDICTED: uncharacterized protein LOC108879532 [Lates calcarifer]	Cystatin domain	[O] LSE2677 H Cysteine proteinase inhibitor (cystatin)	Fetuin-B OS=Bos taurus GN=FETUB PE=1 SV=1	GO:0004869//cysteine-type endopeptidase inhibitor activity
CL3330.Contig2_All	3067	188.98	185.55	183.56	106.53	105.46	125.12	51.15	71.05	73.42	K01697//cystathionine beta-synthase [EC:4.2.1.22]+ko01230//Biosynthesis of amino acids+ko00260//Glycine, serine and threonine metabolism+ko01100//Metabolic pathways+ko00270//Cysteine and methionine metabolism	XM_010753902.2 PREDICTED: Larimichthys crocea cystathionine beta-synthase-like (LOC104937627), mRNA	PREDICTED: cystathionine beta-synthase-like [Lates calcarifer]	Pyridoxal-phosphate dependent enzyme	[E] KOG1252 Cystathionine beta-synthase and related enzymes	Cystathionine beta-synthase OS=Mus musculus GN=Cbs PE=1 SV=3	NA
CL2266.Contig2_All	1697	74.07	110.09	69.82	35.85	68.85	40.69	13.27	16.87	13.57	K00552//glycine N-methyltransferase [EC:2.1.1.20]+ko00260//Glycine, serine and threonine metabolism	XM_018697836.1 PREDICTED: Lates calcarifer glycine N-methyltransferase (gnmt), transcript variant X1, mRNA	glycine N-methyltransferase [Labrus bergylta]	Methyltransferase domain	NA	Glycine N-methyltransferase OS=Rattus norvegicus GN=Gnmt PE=1 SV=2	GO:0017174//glycine N-methyltransferase activity
Unigene3602_All	3686	803.04	928.29	904.46	936.11	1172.03	963.13	606.82	601.93	532.52	K01335//component factor B [EC:3.4.21.47]+ko04610//Complement and coagulation cascades+ko05150//Staphylococcus aureus infection	KP121429.1 Siniperca chuatsi complement factor B-like protein mRNA, partial cds	complement factor B-like protein, partial [Siniperca chuatsi]	Trypsin	[TV] KOG4297 C-type lectin	Complement factor B OS=Pongo pygmaeus GN=CFB PE=3 SV=1	NA
Unigene3110_All	2540	66.93	66.88	29.1	63.39	45.51	37.08	18.37	29.71	16.93	K22413//fibroblast growth factor 11/12/13/14;K14799//pre-rRNA-processing protein TSR1;K06745//programmed cell death 1 ligand 1+ko04514//Cell adhesion molecules (CAMs);K09228//KRAB domain-containing zinc finger protein	BT081731.1 Rana catesbeiana clone rcat-evr-508-145 Transposable element Tc1 transposase putative mRNA, complete cds	Transposable element Tc1 transposase [Rana catesbeiana]	Immunoglobulin V-set domain	[R] TWOG0028 FOG: Transposase	Transposable element Tcb2 transposase OS=Caenorhabditis briggsae PE=3 SV=1	NA
[truncated: 121 more rows]
